# Supplementary material for: Shared genetic architectures of educational attainment in East Asian and European populations
Source: Nat Hum Behav. 2024 Jan 5;8(3):562–75. doi: 10.1038/s41562-023-01781-9 (PMC10963262; doi:10.1038/s41562-023-01781-9)
Supplement: Supplementary file 4 — Supplementary Tables 1–21. [file 41562_2023_1781_MOESM4_ESM.xlsx]

## Sheet: Legend
Contents and Legends
1	Supplementary Table 1. Characteristics of samples
2	Supplementary Table 2. Heritability estimates
3	Supplementary Table 3. Summary statistics for variants with P-value <5 × 10-8 in any one of the GWAS
4	Supplementary Table 4. The distribution of Fst between TWB and KoGES
5	Supplementary Table 5. PheWAS result for the ALDH2 region in KoGES
6	Supplementary Table 6. eQTL results for EduYears loci in EAS
7	Supplementary Table 7. Geneset analysis in EAS
8	Supplementary Table 8. Enrichment for heritability partitioned based on 97 functional genomic annotations in EAS
9	Supplementary Table 9. Enrichment for heritability partitioned based on 97 functional genomic annotations in EUR
10	Supplementary Table 10. Results from the multiple-tissue analysis of gene expression for EduYears in EAS using LDSC-SEG
11	Supplementary Table 11. Results from the multiple-tissue analysis of chromatin data (validation) for EduYears in EAS using LDSC-SEG
12	Supplementary Table 12. Results from the central nervous system (Cahoy) type of gene expression for EduYears in EAS using LDSC-SEG
13	Supplementary Table 13. 94 independent SNPs were identified by using MAMA in EAS
14	Supplementary Table 14. 357 independent SNPs were identified by using MAMA in EUR
15	Supplementary Table 15. Results for the fine-mapping analysis in EAS
16	Supplementary Table 16. Results for the fine-mapping analysis in EUR
17	Supplementary Table 17. Results for the cross-population fine-mapping analysis
18	Supplementary Table 18. Genetic correlation between EduYears and other traits by using LDSC
19	Supplementary Table 19. Polygenic prediction of EduYears
20	Supplementary Table 20. Polygenic prediction of EduYears with fixed sample size
21	Supplementary Table 21. Mapping from ISCED level to EduYears

## Sheet: Supplementary Table 1
Supplementary Table 1. Characteristics of samples
Characteristic	Discovery cohorts			Testing cohorts
	TWB	KoGES	Genome-wide meta-analysis in EAS	EMCIT	Korean-based	UKBB (China)	NIA-LOAD
N	104722	71678	176400	395	2622	1747	1241
Ancestry	Taiwanese	South Korean	East Asian	Taiwanese	South Korean	Chinese	European
Age, year, mean±SD	49.9 ± 10.9	54.1 ± 8.3	51.6 ± 10.2	70.7 ± 5.6	70.8 ± 8.9	52.4 ± 7.8	78.3 ± 8.6
Males, N (%)	37766 (36.1)	25755 (35.9)	63521 (36.0)	153 (38.7)	1026 (39.1)	579 (33.1)	517 (41.7)
Birth year
Q1	1956	1948	1953	1944	1940	1950	1922
Q2	1964	1955	1960	1948	1946	1956	1927
Q3	1975	1961	1969	1951	1953	1962	1933
Range	1939-1989	1918-1973	1918-1989	1930-1979	1920-1979	1937-1970	1902-1962
ISCED level, N (%)
Level 0	255 (0.2)	2803 (3.9)	3058 (1.7)	32 (8.1)	285 (10.9)	0 (0.0)	0 (0.0)
Level 1	5514 (5.3)	11595 (16.2)	17109 (9.7)	190 (48.1)	546 (20.8)	195 (11.2)	62 (5.0)
Level 2	7876 (7.5)	12029 (16.8)	19905 (11.3)	61 (15.4)	312 (11.9)	237 (13.6)	48 (3.9)
Level 3	31224 (29.8)	25358 (35.4)	56582 (32.1)	61 (15.4)	626 (23.9)	150 (8.6)	417 (33.6)
Level 4	0 (0.0)	3416 (4.8)	3416 (1.9)	0 (0.0)	193 (7.4)	128 (7.3)	438 (35.3)
Level 5	49062 (46.8)	13285 (18.5)	62347 (35.3)	34 (8.6)	642 (24.5)	1037 (59.4)	266 (21.4)
Level 6	10791 (10.3)	3192 (4.5)	13983 (7.9)	17 (4.3)	18 (0.7)	0 (0.0)	10 (0.8)
EduYears, mean±SD	16.2 ± 4.3	12.7 ± 4.8	14.7 ± 4.8	9.6 ± 5.0	11.8 ± 5.7	16.2 ± 4.9	14.6 ± 3.0
EMCIT: the Epidemiology of Mild Cognitive Impairment study in Taiwan
UKBB (China): Chinese sample in UK Biobank
NIA-LOAD: the National Institute on Aging Genetics Initiative for Late-Onset Alzheimer's Disease

## Sheet: Supplementary Table 2
Supplementary Table 2. Heritability estimates
Data	Sample size	h2g (SE)	λGC	Mean χ2	Intercept (SE)	Ratio (SE)
TWB	93570	0.0974 (0.0078)	1.2201	1.2536	1.0386 (0.0092)	0.1522 (0.0364)
KoGES	71662	0.0865 (0.0091)	1.1651	1.1767	1.0460 (0.0083)	0.2601 (0.0472)
Meta-analysis of TWB and KoGES	165232	0.0904 (0.0060)	1.3203	1.3723	1.0291 (0.0123)	0.0783 (0.0331)
Meta-analysis of European populations*	766345	0.1066 (0.0026)	2.094	2.6458	1.0279 (0.0134)	0.0169 (0.0081)
*using publicly available summary statistics for EduYears which excluded the research participants from 23andMe (GWAS_EA_excl23andMe.txt), obtained from http://www.thessgac.org/data
Excluded strand ambiguous SNPs

## Sheet: Supplementary Table 3
Supplementary Table 3. Summary statistics for variants with P-value <5 × 10-8 in any one of the GWAS
CHR	POS	MISID	A1	A2	GWAS meta-analysis in EAS populations						TWB					KoGES					Index for significant
					AF (A1)	BETA (A1)	SE	P	N	HetP	AF (A1)	BETA (A1)	SE	P	N	AF (A1)	BETA (A1)	SE	P	N	sig MA	sig TWB	sig KoGES
2	161971597	2:161971597:T:C	C	T	0.4301	-0.0759	0.0139	4.581e-08	176400	0.03461	0.3782	-0.0527	0.0177	0.002975	104722	0.512989	-0.112989	0.0223815	4.45697e-07	71678	1	0	0
2	161977647	2:161977647:G:A	A	G	0.4301	-0.0767	0.0139	3.632e-08	176400	0.03847	0.3776	-0.0538	0.0178	0.002561	104722	0.512989	-0.112989	0.0223815	4.45697e-07	71678	1	0	0
2	161994383	2:161994383:G:A	A	G	0.4331	-0.081	0.014	7.736e-09	176400	0.02997	0.3784	-0.0565	0.018	0.001676	104722	0.517551	-0.118835	0.0223784	1.09469e-07	71678	1	0	0
2	162007430	2:162007430:C:G	G	C	0.4346	-0.0837	0.0141	3.113e-09	176400	0.0241	0.3794	-0.0578	0.0182	0.001495	104722	0.518213	-0.122888	0.0223939	4.07512e-08	71678	1	0	1
2	162025322	2:162025322:G:T	T	G	0.4489	-0.0865	0.0141	8.204e-10	176400	0.06636	0.3992	-0.0656	0.0181	0.0002871	104722	0.525057	-0.118496	0.0224152	1.24744e-07	71678	1	0	0
2	162028885	2:162028885:T:G	G	T	0.4303	-0.0833	0.0145	9.979e-09	176400	0.08392	0.3735	-0.0619	0.0191	0.001213	104722	0.508441	-0.112794	0.0224116	4.83304e-07	71678	1	0	0
2	162048975	2:162048975:T:A	A	T	0.4505	-0.0871	0.0141	6.968e-10	176400	0.06548	0.4014	-0.066	0.0182	0.0002966	104722	0.52507	-0.119185	0.0224152	1.05402e-07	71678	1	0	0
2	162059969	2:162059969:A:T	T	A	0.4509	-0.087	0.0142	8.356e-10	176400	0.08077	0.403	-0.0668	0.0183	0.0002718	104722	0.522817	-0.117329	0.0224146	1.65466e-07	71678	1	0	0
2	162070325	2:162070325:G:A	A	G	0.4532	-0.0867	0.0141	8.459e-10	176400	0.07834	0.4073	-0.0665	0.0182	0.0002471	104722	0.522817	-0.117329	0.0224146	1.65466e-07	71678	1	0	0
2	162091836	2:162091836:T:C	C	T	0.4531	-0.0874	0.0143	9.099e-10	176400	0.08193	0.4057	-0.0669	0.0185	0.0002917	104722	0.522713	-0.11746	0.0224158	1.60513e-07	71678	1	0	0
2	162092640	2:162092640:G:A	A	G	0.4516	-0.0874	0.0143	9.05e-10	176400	0.08478	0.4031	-0.0671	0.0185	0.0002922	104722	0.522692	-0.117194	0.0224154	1.71072e-07	71678	1	0	0
2	162101261	2:162101261:G:A	A	G	0.4249	-0.0858	0.0146	4.375e-09	176400	0.1079	0.3738	-0.0656	0.0193	0.0006709	104722	0.493834	-0.113152	0.022416	4.46848e-07	71678	1	0	0
4	19095094	4:19095094:C:G	G	C	0.1639	0.094	0.0189	6.441e-07	176400	0.001479	0.1493	0.0419	0.025	0.09401	104722	0.183173	0.163155	0.0288098	1.48597e-08	71678	0	0	1
4	19095803	4:19095803:G:A	A	G	0.1635	0.0949	0.0189	4.968e-07	176231	0.0009819	0.15	0.0413	0.0249	0.09745	104722	0.181648	0.167046	0.0289102	7.5537e-09	71509	0	0	1
4	19096154	4:19096154:C:G	G	C	0.1676	0.0928	0.0188	8.308e-07	176400	0.001229	0.1559	0.0402	0.0249	0.1068	104722	0.183278	0.163259	0.0288044	1.44594e-08	71678	0	0	1
4	180863679	4:180863679:A:G	G	A	0.4495	0.0785	0.0136	8.212e-09	176400	0.2363	0.4438	0.0662	0.0171	0.0001089	104722	0.459367	0.0996581	0.0224878	9.35147e-06	71678	1	0	0
4	180880148	4:180880148:C:T	T	C	0.4499	0.0789	0.0136	6.906e-09	176400	0.2439	0.4439	0.0668	0.0171	9.348e-05	104722	0.46019	0.0997216	0.0224912	9.2587e-06	71678	1	0	0
4	180882110	4:180882110:T:C	C	T	0.5378	-0.0803	0.0136	3.237e-09	176400	0.2802	0.5368	-0.0692	0.017	4.789e-05	104722	0.539684	-0.099642	0.0224884	9.38793e-06	71678	1	0	0
4	180882962	4:180882962:A:G	G	A	0.5567	-0.0749	0.0137	4.805e-08	176400	0.3354	0.5602	-0.0648	0.0173	0.0001797	104722	0.550804	-0.0921909	0.022565	4.39693e-05	71678	1	0	0
4	180886169	4:180886169:T:C	C	T	0.4464	0.0794	0.0137	7.007e-09	176400	0.3194	0.439	0.0689	0.0173	7.046e-05	104722	0.458788	0.0971517	0.0224886	1.55998e-05	71678	1	0	0
5	94088858	5:94088858:T:C	C	T	0.619	0.0802	0.0141	1.213e-08	176400	0.2388	0.6039	0.0677	0.0176	0.0001196	104722	0.645798	0.102203	0.0234117	1.2685e-05	71678	1	0	0
5	94090731	5:94090731:G:C	C	G	0.6184	0.0762	0.014	4.706e-08	176400	0.2422	0.6041	0.0641	0.0174	0.0002287	104722	0.644124	0.0981921	0.0233849	2.68158e-05	71678	1	0	0
5	94091211	5:94091211:T:C	C	T	0.6149	0.0767	0.014	4.41e-08	176400	0.224	0.5996	0.0639	0.0175	0.0002544	104722	0.642073	0.0993911	0.0233579	2.08915e-05	71678	1	0	0
5	94094647	5:94094647:A:G	G	A	0.6165	0.0763	0.014	4.663e-08	176400	0.2047	0.6013	0.0631	0.0174	0.0002951	104722	0.644082	0.10007	0.0233866	1.87789e-05	71678	1	0	0
5	94096638	5:94096638:T:C	C	T	0.6653	0.0799	0.0145	3.639e-08	176400	0.4899	0.6361	0.0728	0.0178	4.227e-05	104722	0.723179	0.0940219	0.0250545	0.00017494	71678	1	0	0
5	94102169	5:94102169:A:AC	AC	A	0.6651	0.0822	0.0145	1.469e-08	176400	0.5471	0.6357	0.076	0.0178	1.918e-05	104722	0.723248	0.0945053	0.0250558	0.000162073	71678	1	0	0
5	94118789	5:94118789:G:A	A	G	0.6162	0.0763	0.0139	4.268e-08	176400	0.2806	0.5992	0.0652	0.0173	0.0001608	104722	0.647563	0.0966426	0.0234502	3.76929e-05	71678	1	0	0
5	94123108	5:94123108:C:T	T	C	0.6097	0.0796	0.0139	1.094e-08	176400	0.2819	0.5895	0.0685	0.0173	7.723e-05	104722	0.646795	0.0998446	0.0234379	2.04451e-05	71678	1	0	0
5	94123853	5:94123853:C:G	G	C	0.6575	0.0812	0.0143	1.477e-08	176400	0.8168	0.6258	0.0789	0.0175	6.384e-06	104722	0.722195	0.0859745	0.0250182	0.000589332	71678	1	0	0
5	94124552	5:94124552:T:C	C	T	0.6387	0.0817	0.0142	8.273e-09	176400	0.3306	0.6071	0.0719	0.0174	3.511e-05	104722	0.701157	0.10111	0.0244641	3.58047e-05	71678	1	0	0
5	94124754	5:94124754:C:T	T	C	0.6385	0.0817	0.0142	8.455e-09	176400	0.3282	0.6068	0.0718	0.0174	3.579e-05	104722	0.701129	0.10115	0.0244636	3.55361e-05	71678	1	0	0
5	94127205	5:94127205:T:TACACACACAC	TACACACACAC	T	0.6504	0.0828	0.0143	7.136e-09	176400	0.8185	0.618	0.0805	0.0175	4.456e-06	104722	0.715645	0.0874754	0.0248513	0.000431618	71678	1	0	0
5	94127358	5:94127358:A:G	G	A	0.635	0.0832	0.0142	4.459e-09	176400	0.364	0.6019	0.074	0.0174	2.213e-05	104722	0.700333	0.101238	0.0244467	3.45533e-05	71678	1	0	0
5	94127599	5:94127599:G:T	T	G	0.654	0.0833	0.0143	6.107e-09	176400	0.7712	0.6214	0.0804	0.0175	4.215e-06	104722	0.72043	0.089266	0.0249726	0.000350833	71678	1	0	0
5	94127868	5:94127868:C:T	T	C	0.6343	0.0816	0.0142	8.406e-09	176400	0.3703	0.601	0.0726	0.0174	3.119e-05	104722	0.699838	0.0994745	0.0244354	4.68296e-05	71678	1	0	0
5	94128715	5:94128715:C:T	T	C	0.6559	0.0827	0.0143	8.231e-09	176400	0.7357	0.6231	0.0793	0.0175	5.56e-06	104722	0.72299	0.0896162	0.0250486	0.000346649	71678	1	0	0
5	94130505	5:94130505:A:G	G	A	0.6652	0.0809	0.0141	8.754e-09	176400	0.6965	0.6386	0.0772	0.017	5.971e-06	104722	0.722921	0.0890052	0.0250448	0.000379638	71678	1	0	0
5	94131308	5:94131308:C:T	T	C	0.6558	0.0808	0.0143	1.537e-08	176400	0.8171	0.6241	0.0785	0.0174	6.552e-06	104722	0.721379	0.085544	0.0250022	0.000622874	71678	1	0	0
5	94132163	5:94132163:G:A	A	G	0.635	0.0808	0.0142	1.185e-08	176400	0.3862	0.6031	0.072	0.0174	3.432e-05	104722	0.697571	0.0979555	0.0243823	5.88207e-05	71678	1	0	0
5	94133721	5:94133721:A:C	C	A	0.6556	0.0817	0.0143	1.191e-08	176400	0.8855	0.6232	0.0803	0.0175	4.215e-06	104722	0.721672	0.0846959	0.0250115	0.000708468	71678	1	0	0
5	94133806	5:94133806:TA:T	T	TA	0.6382	0.0817	0.0143	1.22e-08	176400	0.4555	0.6044	0.074	0.0177	3.034e-05	104722	0.703089	0.0965549	0.0244987	8.107e-05	71678	1	0	0
5	94135819	5:94135819:C:T	T	C	0.6537	0.0802	0.0143	2.169e-08	176400	0.7784	0.6209	0.0774	0.0175	9.47e-06	104722	0.720486	0.0859832	0.0249731	0.000575228	71678	1	0	0
5	94137371	5:94137371:T:C	C	T	0.6571	0.0817	0.0145	1.572e-08	176400	0.818	0.6238	0.0794	0.0177	7.194e-06	104722	0.723883	0.0864624	0.0250724	0.00056369	71678	1	0	0
5	94138997	5:94138997:T:C	C	T	0.6359	0.0823	0.0143	9.266e-09	176400	0.3342	0.6024	0.0723	0.0177	4.288e-05	104722	0.699831	0.101437	0.0244323	3.29906e-05	71678	1	0	0
5	94139726	5:94139726:G:A	A	G	0.6537	0.0802	0.0145	3.101e-08	176400	0.7913	0.6199	0.0775	0.0178	1.261e-05	104722	0.720256	0.085615	0.0249696	0.000606331	71678	1	0	0
5	94141785	5:94141785:A:G	G	A	0.6579	0.0831	0.0145	9.025e-09	176400	0.7746	0.6249	0.0802	0.0177	6.137e-06	104722	0.724037	0.0889917	0.0250785	0.000387391	71678	1	0	0
5	94142030	5:94142030:C:A	A	C	0.653	0.0808	0.0144	2.188e-08	176400	0.7902	0.6191	0.0781	0.0177	1.07e-05	104722	0.72064	0.0862444	0.0249789	0.000555022	71678	1	0	0
5	107197725	5:107197725:T:G	G	T	0.3532	-0.082	0.0142	6.957e-09	175948	0.285	0.3483	-0.0705	0.0178	7.322e-05	104722	0.361757	-0.101913	0.0233788	1.30548e-05	71226	1	0	0
5	107205182	5:107205182:G:A	A	G	0.3497	-0.0833	0.0142	4.085e-09	175889	0.2639	0.3434	-0.0713	0.0178	6.17e-05	104722	0.360722	-0.104162	0.023417	8.66244e-06	71167	1	0	0
6	27299614	6:27299614:C:T	T	C	0.2758	-0.075	0.015	5.397e-07	176400	0.002032	0.3026	-0.1053	0.0179	4.09e-09	104722	0.213748	-0.00476521	0.0272259	0.86106	71678	0	1	0
6	27300580	6:27300580:A:G	G	A	0.2865	-0.0695	0.0147	2.104e-06	176191	0.00146	0.3073	-0.1011	0.0177	1.179e-08	104722	0.241181	-0.000552384	0.0261712	0.983161	71469	0	1	0
6	27300755	6:27300755:T:TA	TA	T	0.2851	-0.0689	0.0147	2.9e-06	176400	0.001069	0.3066	-0.1016	0.0178	1.133e-08	104722	0.238288	0.00209086	0.0262216	0.936445	71678	0	1	0
6	27408680	6:27408680:T:A	A	T	0.7055	0.0643	0.0146	1.062e-05	176400	0.0007872	0.6811	0.0973	0.0176	3.193e-08	104722	0.759103	-0.00844765	0.0261223	0.746401	71678	0	1	0
6	27409675	6:27409675:C:G	G	C	0.2887	-0.0676	0.0147	4.323e-06	176187	0.001333	0.3166	-0.0986	0.0176	1.997e-08	104722	0.223746	0.00442599	0.026853	0.869083	71465	0	1	0
6	27410117	6:27410117:A:T	T	A	0.2884	-0.068	0.0147	3.801e-06	176400	0.00138	0.3162	-0.0989	0.0176	1.937e-08	104722	0.223793	0.00367372	0.026804	0.890984	71678	0	1	0
6	27433920	6:27433920:GGAGAGAGAGAGA:G	G	GGAGAGAGAGAGA	0.6944	0.0606	0.0144	2.69e-05	176400	0.0002525	0.6708	0.0968	0.0175	3.242e-08	104722	0.744705	-0.0166202	0.0255778	0.515828	71678	0	1	0
6	27443536	6:27443536:G:T	T	G	0.6963	0.068	0.0145	2.713e-06	176400	0.004738	0.6744	0.0962	0.0176	4.52e-08	104722	0.742515	0.00850108	0.0255813	0.739651	71678	0	1	0
6	27451383	6:27451383:A:C	C	A	0.7091	0.0695	0.0148	2.457e-06	176400	0.001193	0.6805	0.1012	0.0177	9.883e-09	104722	0.774464	-0.00268959	0.0267315	0.919856	71678	0	1	0
6	27456273	6:27456273:G:GATTCTT	GATTCTT	G	0.7081	0.0701	0.0148	1.998e-06	176400	0.001596	0.6792	0.101	0.0177	1.195e-08	104722	0.773808	-0.000108755	0.0266959	0.99675	71678	0	1	0
6	27483876	6:27483876:C:T	T	C	0.7082	0.0733	0.0147	6.694e-07	176400	0.002028	0.6799	0.1035	0.0177	5.531e-09	104722	0.772231	0.00478456	0.026644	0.857487	71678	0	1	0
6	27491131	6:27491131:C:G	G	C	0.7216	0.0773	0.0149	2.205e-07	176400	0.01844	0.6958	0.1006	0.0179	1.806e-08	104722	0.780163	0.0243165	0.0269691	0.367247	71678	0	1	0
6	27491740	6:27491740:A:G	G	A	0.7216	0.0773	0.0149	2.205e-07	176400	0.01844	0.6958	0.1006	0.0179	1.806e-08	104722	0.780163	0.0243165	0.0269691	0.367247	71678	0	1	0
6	27496157	6:27496157:TACACACAC:T	T	TACACACAC	0.7142	0.0759	0.0147	2.681e-07	176400	0.005923	0.6909	0.1033	0.0178	6.796e-09	104722	0.765102	0.0158318	0.0263317	0.547675	71678	0	1	0
6	27515505	6:27515505:G:A	A	G	0.7203	0.0823	0.0149	3.228e-08	176400	0.05291	0.6927	0.1012	0.0178	1.247e-08	104722	0.78476	0.0383193	0.0271751	0.158513	71678	1	1	0
6	27516738	6:27516738:G:C	C	G	0.6979	0.1025	0.0178	8.49e-09	104722	1	0.6979	0.1025	0.0178	8.118e-09	104722	NA	NA	NA	NA	NA	1	1	0
6	27517955	6:27517955:A:G	G	A	0.7203	0.0825	0.0149	3.06e-08	176400	0.05216	0.6927	0.1014	0.0178	1.186e-08	104722	0.78476	0.0383193	0.0271751	0.158513	71678	1	1	0
6	27518770	6:27518770:G:C	C	G	0.7217	0.0822	0.0148	2.998e-08	176400	0.05403	0.695	0.1008	0.0177	1.289e-08	104722	0.78476	0.0383193	0.0271751	0.158513	71678	1	1	0
6	27519590	6:27519590:T:TG	TG	T	0.7192	0.0819	0.0149	3.781e-08	176400	0.05402	0.691	0.1007	0.0178	1.667e-08	104722	0.784801	0.0381045	0.0271789	0.160919	71678	1	1	0
6	27521890	6:27521890:C:G	G	C	0.7235	0.0814	0.0149	4.557e-08	176400	0.06088	0.6972	0.0997	0.0178	1.974e-08	104722	0.78492	0.0387985	0.0271825	0.153484	71678	1	1	0
6	27522130	6:27522130:A:G	G	A	0.7218	0.081	0.0149	5.299e-08	176400	0.0623	0.6948	0.0992	0.0178	2.441e-08	104722	0.784864	0.0386355	0.0271796	0.155175	71678	0	1	0
6	27526897	6:27526897:G:A	A	G	0.6963	0.0986	0.0177	2.538e-08	104722	1	0.6963	0.0986	0.0177	2.744e-08	104722	NA	NA	NA	NA	NA	1	1	0
6	27530562	6:27530562:G:A	A	G	0.7227	0.0828	0.0149	2.723e-08	176400	0.04983	0.696	0.1019	0.0178	1.118e-08	104722	0.785053	0.0381602	0.0271885	0.160454	71678	1	1	0
6	27532950	6:27532950:T:C	C	T	0.6873	0.0972	0.0176	3.338e-08	104722	1	0.6873	0.0972	0.0176	3.385e-08	104722	NA	NA	NA	NA	NA	1	1	0
6	27535562	6:27535562:T:C	C	T	0.7055	0.0837	0.0146	1.035e-08	176400	0.3308	0.6806	0.0932	0.0176	1.179e-07	104722	0.760645	0.0624838	0.0262228	0.0171811	71678	1	0	0
6	27537051	6:27537051:T:C	C	T	0.7046	0.0841	0.0146	8.723e-09	176400	0.3121	0.6794	0.094	0.0176	8.93e-08	104722	0.76061	0.062074	0.0262227	0.0179238	71678	1	0	0
6	27552770	6:27552770:C:A	A	C	0.711	0.0827	0.0147	1.765e-08	176400	0.375	0.6872	0.0915	0.0177	2.253e-07	104722	0.763442	0.0633698	0.0263124	0.0160243	71678	1	0	0
6	27556127	6:27556127:C:A	A	C	0.5411	0.0813	0.0146	2.701e-08	176400	0.4406	0.5053	0.0908	0.0191	2.097e-06	104722	0.592009	0.0678938	0.0227503	0.00284224	71678	1	0	0
6	27556143	6:27556143:AT:A	A	AT	0.5411	0.0813	0.0146	2.701e-08	176400	0.4406	0.5053	0.0908	0.0191	2.097e-06	104722	0.592009	0.0678938	0.0227503	0.00284224	71678	1	0	0
6	27556144	6:27556144:T:A	A	T	0.5497	0.0806	0.014	8.875e-09	176400	0.2454	0.5005	0.093	0.0176	1.261e-07	104722	0.635209	0.0591693	0.0232066	0.0107823	71678	1	0	0
6	27563981	6:27563981:T:C	C	T	0.7089	0.0819	0.0146	2.146e-08	176400	0.5071	0.6846	0.0884	0.0176	5.503e-07	104722	0.763065	0.0674075	0.0262987	0.0103727	71678	1	0	0
6	27564830	6:27564830:A:G	G	A	0.7089	0.0819	0.0146	2.146e-08	176400	0.5071	0.6846	0.0884	0.0176	5.503e-07	104722	0.763065	0.0674075	0.0262987	0.0103727	71678	1	0	0
6	27571754	6:27571754:G:A	A	G	0.7088	0.0826	0.0147	1.852e-08	176400	0.5045	0.6842	0.0892	0.0177	4.46e-07	104722	0.763114	0.0680429	0.0263019	0.00968166	71678	1	0	0
6	27585510	6:27585510:G:A	A	G	0.2878	-0.0811	0.0147	3.221e-08	176400	0.5878	0.3103	-0.0865	0.0177	9.58e-07	104722	0.238393	-0.06934	0.026244	0.00823872	71678	1	0	0
6	27588145	6:27588145:C:T	T	C	0.2868	-0.0806	0.0147	3.94e-08	176400	0.6144	0.3088	-0.0856	0.0177	1.282e-06	104722	0.238365	-0.0696524	0.0262431	0.00795152	71678	1	0	0
6	27604586	6:27604586:G:A	A	G	0.2816	-0.0815	0.0148	3.32e-08	176400	0.5075	0.3028	-0.0881	0.0178	7.116e-07	104722	0.2351	-0.0670117	0.0263794	0.0110757	71678	1	0	0
6	27607111	6:27607111:T:A	A	T	0.2714	-0.0834	0.015	2.929e-08	176400	0.4319	0.289	-0.0916	0.0183	5.696e-07	104722	0.234688	-0.0663529	0.0263996	0.0119572	71678	1	0	0
6	27610131	6:27610131:G:C	C	G	0.2822	-0.0816	0.0148	3.223e-08	176400	0.4933	0.3036	-0.0884	0.0178	6.477e-07	104722	0.235135	-0.0665967	0.0263793	0.0115835	71678	1	0	0
6	27610409	6:27610409:C:T	T	C	0.2822	-0.0816	0.0148	3.223e-08	176400	0.4933	0.3036	-0.0884	0.0178	6.477e-07	104722	0.235135	-0.0665967	0.0263793	0.0115835	71678	1	0	0
6	27611226	6:27611226:T:C	C	T	0.2822	-0.0814	0.0148	3.49e-08	176400	0.4992	0.3037	-0.0881	0.0178	7.03e-07	104722	0.235135	-0.0665967	0.0263793	0.0115835	71678	1	0	0
6	27611397	6:27611397:C:T	T	C	0.2822	-0.0816	0.0148	3.223e-08	176400	0.4933	0.3036	-0.0884	0.0178	6.551e-07	104722	0.235135	-0.0665967	0.0263793	0.0115835	71678	1	0	0
6	27614070	6:27614070:A:C	C	A	0.2811	-0.0812	0.0148	3.79e-08	176400	0.5177	0.3021	-0.0876	0.0178	8.365e-07	104722	0.2351	-0.0670117	0.0263794	0.0110757	71678	1	0	0
6	27614389	6:27614389:G:A	A	G	0.282	-0.0814	0.0148	3.49e-08	176400	0.4992	0.3034	-0.0881	0.0178	7.093e-07	104722	0.235135	-0.0665967	0.0263793	0.0115835	71678	1	0	0
6	27614525	6:27614525:C:T	T	C	0.282	-0.0814	0.0148	3.49e-08	176400	0.4992	0.3034	-0.0881	0.0178	7.093e-07	104722	0.235135	-0.0665967	0.0263793	0.0115835	71678	1	0	0
6	27614951	6:27614951:C:CT	CT	C	0.2823	-0.0814	0.0148	3.432e-08	176400	0.4957	0.3038	-0.0882	0.0178	7.193e-07	104722	0.235128	-0.0665175	0.0263793	0.0116829	71678	1	0	0
6	27617708	6:27617708:A:T	T	A	0.2811	-0.0811	0.0148	3.826e-08	176400	0.516	0.3021	-0.0876	0.0178	8.51e-07	104722	0.235093	-0.0669324	0.0263794	0.0111712	71678	1	0	0
6	27617833	6:27617833:C:G	G	C	0.2808	-0.0806	0.0148	4.686e-08	176400	0.484	0.3021	-0.0876	0.0178	8.51e-07	104722	0.233998	-0.0653085	0.026415	0.0134208	71678	1	0	0
6	27618731	6:27618731:G:T	T	G	0.2819	-0.0808	0.0148	4.375e-08	176400	0.4025	0.3031	-0.0891	0.0178	5.504e-07	104722	0.235491	-0.0624754	0.0263531	0.0177542	71678	1	0	0
6	27619221	6:27619221:C:T	T	C	0.2795	-0.0821	0.0148	2.696e-08	176400	0.4259	0.3002	-0.09	0.0178	4.474e-07	104722	0.233837	-0.0646325	0.0264209	0.0144344	71678	1	0	0
6	27619629	6:27619629:G:A	A	G	0.2816	-0.0808	0.0148	4.433e-08	176400	0.4682	0.3032	-0.088	0.0178	7.381e-07	104722	0.234033	-0.0648924	0.0264148	0.0140233	71678	1	0	0
6	27622102	6:27622102:C:T	T	C	0.2806	-0.0808	0.0148	4.446e-08	176400	0.4801	0.3017	-0.0878	0.0178	8.102e-07	104722	0.233998	-0.0653085	0.026415	0.0134208	71678	1	0	0
6	27622597	6:27622597:T:C	C	T	0.2815	-0.081	0.0148	4.096e-08	176400	0.4624	0.3031	-0.0883	0.0178	6.711e-07	104722	0.234033	-0.0648924	0.0264148	0.0140233	71678	1	0	0
6	27622840	6:27622840:C:T	T	C	0.2814	-0.0812	0.0148	3.784e-08	176400	0.4567	0.3029	-0.0886	0.0178	6.273e-07	104722	0.234033	-0.0648924	0.0264148	0.0140233	71678	1	0	0
6	27623930	6:27623930:T:C	C	T	0.2806	-0.0808	0.0148	4.446e-08	176400	0.4801	0.3017	-0.0878	0.0178	8.102e-07	104722	0.233998	-0.0653085	0.026415	0.0134208	71678	1	0	0
6	27625874	6:27625874:A:C	C	A	0.2815	-0.0808	0.0148	4.433e-08	176400	0.4682	0.303	-0.088	0.0178	7.302e-07	104722	0.234033	-0.0648924	0.0264148	0.0140233	71678	1	0	0
6	27626545	6:27626545:T:C	C	T	0.2815	-0.0808	0.0148	4.433e-08	176400	0.4682	0.3031	-0.088	0.0178	7.255e-07	104722	0.234033	-0.0648924	0.0264148	0.0140233	71678	1	0	0
6	27627458	6:27627458:G:T	T	G	0.2813	-0.0808	0.0148	4.415e-08	176400	0.445	0.3028	-0.0884	0.0178	6.638e-07	104722	0.233879	-0.0640636	0.0264248	0.0153349	71678	1	0	0
6	27636354	6:27636354:A:G	G	A	0.2815	-0.0804	0.0147	4.487e-08	176400	0.4555	0.3028	-0.0878	0.0177	7.504e-07	104722	0.233879	-0.0640636	0.0264248	0.0153349	71678	1	0	0
6	27636378	6:27636378:C:T	T	C	0.2815	-0.0804	0.0147	4.487e-08	176400	0.4555	0.3028	-0.0878	0.0177	7.51e-07	104722	0.233879	-0.0640636	0.0264248	0.0153349	71678	1	0	0
6	27640004	6:27640004:T:C	C	T	0.2792	-0.0816	0.0148	3.291e-08	176400	0.4313	0.2998	-0.0894	0.0178	5.177e-07	104722	0.233663	-0.0643239	0.026433	0.0149551	71678	1	0	0
6	27647165	6:27647165:C:T	T	C	0.2815	-0.0803	0.0147	4.823e-08	176400	0.4814	0.3029	-0.0872	0.0177	8.992e-07	104722	0.23381	-0.0648019	0.0264303	0.0142141	71678	1	0	0
6	27648908	6:27648908:C:G	G	C	0.2815	-0.0803	0.0147	4.823e-08	176400	0.4814	0.3029	-0.0872	0.0177	8.924e-07	104722	0.23381	-0.0648019	0.0264303	0.0142141	71678	1	0	0
6	27650167	6:27650167:C:T	T	C	0.2816	-0.0803	0.0147	4.852e-08	176400	0.4868	0.303	-0.0871	0.0177	9.171e-07	104722	0.233796	-0.0649779	0.0264314	0.0139573	71678	1	0	0
6	27650521	6:27650521:C:T	T	C	0.2811	-0.0807	0.0148	4.642e-08	176400	0.4739	0.3025	-0.0878	0.0178	7.67e-07	104722	0.233796	-0.0649779	0.0264314	0.0139573	71678	1	0	0
6	27651995	6:27651995:A:G	G	A	0.2811	-0.0807	0.0148	4.642e-08	176400	0.4739	0.3025	-0.0878	0.0178	7.728e-07	104722	0.233796	-0.0649779	0.0264314	0.0139573	71678	1	0	0
6	27652560	6:27652560:G:C	C	G	0.278	-0.0837	0.0148	1.623e-08	176400	0.3921	0.2983	-0.0923	0.0179	2.339e-07	104722	0.233796	-0.0649779	0.0264314	0.0139573	71678	1	0	0
6	27652561	6:27652561:C:A	A	C	0.278	-0.0837	0.0148	1.623e-08	176400	0.3921	0.2983	-0.0923	0.0179	2.332e-07	104722	0.233796	-0.0649779	0.0264314	0.0139573	71678	1	0	0
6	27653383	6:27653383:A:C	C	A	0.2769	-0.0854	0.0148	8.84e-09	176400	0.4902	0.2984	-0.0923	0.0179	2.361e-07	104722	0.229533	-0.0701866	0.0265884	0.00829679	71678	1	0	0
6	27654285	6:27654285:A:G	G	A	0.276	-0.0862	0.0148	6.352e-09	176400	0.467	0.2971	-0.0935	0.0179	1.628e-07	104722	0.229533	-0.0701866	0.0265884	0.00829679	71678	1	0	0
6	27655022	6:27655022:C:T	T	C	0.2752	-0.086	0.0148	6.918e-09	176400	0.4848	0.2959	-0.093	0.0179	1.969e-07	104722	0.229499	-0.0706085	0.0265886	0.00791681	71678	1	0	0
6	27655096	6:27655096:A:G	G	A	0.276	-0.0862	0.0148	6.352e-09	176400	0.467	0.2971	-0.0935	0.0179	1.623e-07	104722	0.229533	-0.0701866	0.0265884	0.00829679	71678	1	0	0
6	27655994	6:27655994:T:G	G	T	0.2736	-0.0879	0.0148	3.273e-09	176400	0.4159	0.2936	-0.096	0.0179	8.306e-08	104722	0.229338	-0.0699216	0.0265938	0.00855736	71678	1	0	0
6	27656255	6:27656255:G:A	A	G	0.276	-0.0875	0.0148	3.482e-09	176068	0.5143	0.297	-0.0939	0.0178	1.402e-07	104722	0.228962	-0.0729909	0.0266699	0.00620355	71346	1	0	0
6	27656400	6:27656400:A:G	G	A	0.2752	-0.0863	0.0148	5.295e-09	176400	0.4763	0.2957	-0.0934	0.0178	1.683e-07	104722	0.229499	-0.0706085	0.0265886	0.00791681	71678	1	0	0
6	27657647	6:27657647:G:A	A	G	0.2762	-0.0862	0.0148	5.59e-09	176245	0.4511	0.297	-0.0937	0.0178	1.469e-07	104722	0.229639	-0.0695669	0.0266184	0.0089621	71523	1	0	0
6	27657946	6:27657946:A:G	G	A	0.2767	-0.0865	0.0148	5.599e-09	176400	0.4317	0.298	-0.0944	0.0179	1.279e-07	104722	0.229645	-0.0691978	0.0265846	0.00924294	71678	1	0	0
6	27657948	6:27657948:A:G	G	A	0.2749	-0.0866	0.0148	5.378e-09	176400	0.4556	0.2955	-0.0941	0.0179	1.518e-07	104722	0.229533	-0.0701866	0.0265884	0.00829679	71678	1	0	0
6	27658507	6:27658507:GA:G	G	GA	0.3233	-0.0818	0.0146	2.041e-08	176400	0.5554	0.3524	-0.0878	0.0178	7.644e-07	104722	0.264007	-0.0694985	0.0254243	0.00626556	71678	1	0	0
6	27658907	6:27658907:T:C	C	T	0.2761	-0.0866	0.0148	4.853e-09	176400	0.4586	0.297	-0.0939	0.0178	1.393e-07	104722	0.229533	-0.0701866	0.0265884	0.00829679	71678	1	0	0
6	27660528	6:27660528:G:C	C	G	0.2736	-0.0878	0.0148	3.366e-09	176400	0.4177	0.2936	-0.0959	0.0179	8.439e-08	104722	0.229338	-0.0699216	0.0265938	0.00855736	71678	1	0	0
6	27663942	6:27663942:C:T	T	C	0.2753	-0.0868	0.0148	4.35e-09	176400	0.4628	0.2958	-0.0941	0.0178	1.348e-07	104722	0.229499	-0.0706085	0.0265886	0.00791681	71678	1	0	0
6	27664895	6:27664895:C:T	T	C	0.2736	-0.0884	0.0148	2.686e-09	176400	0.4035	0.2936	-0.0967	0.0179	6.62e-08	104722	0.229338	-0.0699216	0.0265938	0.00855736	71678	1	0	0
6	27665414	6:27665414:T:TA	TA	T	0.276	-0.0871	0.0148	3.874e-09	176400	0.4436	0.2968	-0.0947	0.0178	1.098e-07	104722	0.229533	-0.0701866	0.0265884	0.00829679	71678	1	0	0
6	27665758	6:27665758:T:C	C	T	0.2735	-0.0884	0.0149	2.625e-09	176400	0.407	0.2935	-0.0967	0.0179	6.611e-08	104722	0.229352	-0.0701132	0.026601	0.00839557	71678	1	0	0
6	27666942	6:27666942:GA:G	G	GA	0.2736	-0.0884	0.0149	2.625e-09	176400	0.407	0.2937	-0.0967	0.0179	6.566e-08	104722	0.229352	-0.0701132	0.026601	0.00839557	71678	1	0	0
6	27668013	6:27668013:G:A	A	G	0.2763	-0.0873	0.0148	3.625e-09	176294	0.4491	0.2971	-0.0948	0.0178	1.05e-07	104722	0.229629	-0.0705571	0.0266226	0.00804267	71572	1	0	0
6	27668958	6:27668958:A:G	G	A	0.2759	-0.0873	0.0148	3.58e-09	176400	0.4435	0.2967	-0.0949	0.0178	1.053e-07	104722	0.229547	-0.0703782	0.0265956	0.00813936	71678	1	0	0
6	27670362	6:27670362:G:A	A	G	0.2749	-0.0869	0.0148	4.852e-09	176400	0.4653	0.2955	-0.0942	0.0179	1.36e-07	104722	0.229526	-0.0707955	0.0265947	0.00776748	71678	1	0	0
6	27670570	6:27670570:A:G	G	A	0.2761	-0.0873	0.0148	3.581e-09	176400	0.4434	0.2969	-0.0949	0.0178	1.063e-07	104722	0.229561	-0.0703734	0.0265945	0.00814104	71678	1	0	0
6	27670917	6:27670917:T:C	C	T	0.2768	-0.0855	0.0148	7.73e-09	175973	0.3462	0.2971	-0.0948	0.0178	1.044e-07	104722	0.231176	-0.0645932	0.0266724	0.0154469	71251	1	0	0
6	27671457	6:27671457:G:A	A	G	0.2749	-0.087	0.0148	4.718e-09	176400	0.4634	0.2955	-0.0943	0.0179	1.282e-07	104722	0.229526	-0.0707955	0.0265947	0.00776748	71678	1	0	0
6	27672695	6:27672695:C:T	T	C	0.276	-0.0874	0.0148	3.481e-09	176400	0.4416	0.2968	-0.095	0.0178	1.028e-07	104722	0.229561	-0.0703734	0.0265945	0.00814104	71678	1	0	0
6	27673073	6:27673073:G:C	C	G	0.2762	-0.0874	0.0148	3.516e-09	176400	0.4461	0.2971	-0.0949	0.0178	1.031e-07	104722	0.229568	-0.0705169	0.0265945	0.00801198	71678	1	0	0
6	27673613	6:27673613:G:T	T	G	0.2762	-0.0874	0.0148	3.883e-09	176400	0.4381	0.2973	-0.0952	0.0179	9.616e-08	104722	0.229554	-0.0703435	0.0265935	0.00816582	71678	1	0	0
6	27673797	6:27673797:G:A	A	G	0.2601	-0.0923	0.0153	1.485e-09	176400	0.3365	0.2764	-0.1025	0.0186	3.765e-08	104722	0.22645	-0.0712198	0.02671	0.00766655	71678	1	1	0
6	27680238	6:27680238:A:G	G	A	0.2715	-0.083	0.0149	2.741e-08	176400	0.5719	0.2925	-0.0887	0.018	7.977e-07	104722	0.224999	-0.0704592	0.0267856	0.00852609	71678	1	0	0
6	27692259	6:27692259:T:C	C	T	0.2766	-0.0827	0.0148	2.225e-08	176400	0.4332	0.2976	-0.0905	0.0178	3.917e-07	104722	0.22968	-0.0654217	0.026594	0.0138931	71678	1	0	0
6	27694460	6:27694460:A:G	G	A	0.2767	-0.0823	0.0148	3.028e-08	176400	0.4628	0.2979	-0.0896	0.0179	5.333e-07	104722	0.229757	-0.0660655	0.0265914	0.0129745	71678	1	0	0
6	27706072	6:27706072:A:T	T	A	0.2762	-0.0833	0.0148	2.056e-08	176400	0.4273	0.2972	-0.0912	0.0179	3.283e-07	104722	0.229715	-0.0657495	0.0265948	0.0134261	71678	1	0	0
6	27709430	6:27709430:A:G	G	A	0.2769	-0.083	0.0148	2.046e-08	176400	0.4283	0.298	-0.0908	0.0178	3.67e-07	104722	0.229799	-0.0654506	0.0265944	0.0138522	71678	1	0	0
6	27745584	6:27745584:T:TAAC	TAAC	T	0.2554	-0.0836	0.0153	4.339e-08	176400	0.1908	0.2722	-0.0973	0.0185	1.37e-07	104722	0.219433	-0.0544101	0.0270664	0.0444048	71678	1	0	0
6	27778982	6:27778982:T:C	C	T	0.2717	-0.0825	0.0149	3.309e-08	176287	0.2289	0.2949	-0.0944	0.0179	1.266e-07	104722	0.218403	-0.0552906	0.027133	0.0415738	71565	1	0	0
6	27782010	6:27782010:A:G	G	A	0.2716	-0.083	0.0149	2.715e-08	176400	0.225	0.2949	-0.095	0.0179	1.1e-07	104722	0.218212	-0.0555911	0.027105	0.0402717	71678	1	0	0
6	27782013	6:27782013:C:A	A	C	0.2717	-0.083	0.0149	2.788e-08	176400	0.2262	0.295	-0.0949	0.0179	1.127e-07	104722	0.218212	-0.0555911	0.027105	0.0402717	71678	1	0	0
6	27795037	6:27795037:A:C	C	A	0.2699	-0.0856	0.015	1.275e-08	176400	0.2325	0.2894	-0.0978	0.0182	7.181e-08	104722	0.227992	-0.0592182	0.0267026	0.0265754	71678	1	0	0
6	27800502	6:27800502:C:G	G	C	0.2705	-0.0857	0.0149	9.49e-09	176400	0.1916	0.2932	-0.0986	0.0179	3.826e-08	104722	0.218575	-0.0562064	0.027087	0.0379839	71678	1	1	0
6	27800686	6:27800686:G:A	A	G	0.2705	-0.0857	0.0149	9.49e-09	176400	0.1916	0.2932	-0.0986	0.0179	3.826e-08	104722	0.218575	-0.0562064	0.027087	0.0379839	71678	1	1	0
6	27804140	6:27804140:T:G	G	T	0.2741	-0.0876	0.0149	4.482e-09	176400	0.1648	0.2983	-0.1013	0.0179	1.527e-08	104722	0.218582	-0.0562016	0.0270869	0.0379997	71678	1	1	0
6	27827671	6:27827671:G:T	T	G	0.2728	-0.0864	0.0149	6.799e-09	176400	0.147	0.2957	-0.1008	0.0179	1.851e-08	104722	0.220737	-0.0538471	0.0269805	0.0459579	71678	1	1	0
6	27828667	6:27828667:C:A	A	C	0.2718	-0.0859	0.0149	8.658e-09	176400	0.1809	0.2944	-0.0991	0.0179	3.005e-08	104722	0.220319	-0.0557462	0.0270051	0.0389906	71678	1	1	0
6	27830354	6:27830354:C:G	G	C	0.2731	-0.0841	0.0149	1.744e-08	176400	0.2091	0.2962	-0.0965	0.0179	6.542e-08	104722	0.22043	-0.0558157	0.0269986	0.0387008	71678	1	0	0
6	27832514	6:27832514:GAAAAAAAAAAA:G	G	GAAAAAAAAAAA	0.3105	-0.0815	0.0144	1.397e-08	176400	0.3757	0.3228	-0.0905	0.0176	2.533e-07	104722	0.286134	-0.0635248	0.0248474	0.0105701	71678	1	0	0
6	27845165	6:27845165:C:T	T	C	0.2725	-0.0853	0.015	1.254e-08	176400	0.2438	0.2957	-0.0969	0.018	6.759e-08	104722	0.220109	-0.0590616	0.0270159	0.0288025	71678	1	0	0
6	27846114	6:27846114:A:C	C	A	0.2725	-0.0853	0.015	1.254e-08	176400	0.2438	0.2957	-0.0969	0.018	6.79e-08	104722	0.220109	-0.0590616	0.0270159	0.0288025	71678	1	0	0
6	27855714	6:27855714:GAA:GA	GA	GAA	0.2865	-0.0868	0.0151	8.646e-09	176400	0.1008	0.3133	-0.1038	0.0183	1.29e-08	104722	0.229826	-0.0507992	0.0266096	0.0562549	71678	1	1	0
6	27878738	6:27878738:T:G	G	T	0.4169	-0.0804	0.0134	2.002e-09	176314	0.985	0.4162	-0.0802	0.0166	1.29e-06	104722	0.418168	-0.0807283	0.0227149	0.000379446	71592	1	0	0
6	27885437	6:27885437:G:A	A	G	0.2422	-0.0843	0.0155	4.954e-08	176400	0.3915	0.255	-0.0935	0.0188	6.427e-07	104722	0.215505	-0.0651595	0.0272104	0.016636	71678	1	0	0
6	27923301	6:27923301:T:A	A	T	0.2409	-0.0851	0.0155	3.895e-08	176400	0.4472	0.254	-0.0932	0.0188	7.43e-07	104722	0.21321	-0.068001	0.0273044	0.0127573	71678	1	0	0
6	27937754	6:27937754:C:T	T	C	0.2401	-0.0858	0.0155	3.416e-08	176400	0.4277	0.2531	-0.0943	0.0189	5.626e-07	104722	0.21305	-0.0679543	0.027312	0.0128437	71678	1	0	0
6	28060170	6:28060170:T:C	C	T	0.1809	-0.0945	0.0173	5.148e-08	176400	0.09027	0.1973	-0.1133	0.0206	3.59e-08	104722	0.140901	-0.0485818	0.0321754	0.131068	71678	0	1	0
6	28074715	6:28074715:G:A	A	G	0.1824	-0.0902	0.0173	1.841e-07	176400	0.0444	0.1983	-0.1127	0.0206	4.325e-08	104722	0.14418	-0.0364046	0.0318758	0.253423	71678	0	1	0
6	28079076	6:28079076:T:C	C	T	0.1817	-0.0938	0.0173	6.375e-08	176400	0.09444	0.1985	-0.1124	0.0206	4.574e-08	104722	0.140838	-0.0485005	0.0321791	0.131758	71678	0	1	0
6	28150378	6:28150378:G:A	A	G	0.1754	-0.1001	0.0175	1.176e-08	176400	0.1965	0.1913	-0.1145	0.0208	3.719e-08	104722	0.136004	-0.0644662	0.0326824	0.0485523	71678	1	1	0
6	28156343	6:28156343:A:G	G	A	0.1756	-0.0997	0.0175	1.342e-08	176400	0.1998	0.1917	-0.114	0.0208	4.312e-08	104722	0.136025	-0.064333	0.0326812	0.0490106	71678	1	1	0
6	28156476	6:28156476:G:T	T	G	0.1769	-0.0976	0.0175	2.405e-08	176400	0.2361	0.1933	-0.1107	0.0207	9.18e-08	104722	0.136116	-0.0648707	0.0326754	0.0471107	71678	1	0	0
6	28177041	6:28177041:A:G	G	A	0.2149	-0.1116	0.0162	5.054e-12	176400	0.04517	0.2328	-0.1327	0.0193	6.787e-12	104722	0.172794	-0.0620063	0.0295475	0.0358583	71678	1	1	0
6	28177492	6:28177492:C:T	T	C	0.2202	-0.1068	0.016	2.242e-11	176400	0.05804	0.2354	-0.127	0.0192	3.722e-11	104722	0.186243	-0.0615163	0.0287223	0.0322129	71678	1	1	0
6	28177588	6:28177588:C:T	T	C	0.2204	-0.1076	0.016	1.626e-11	176250	0.06993	0.2356	-0.1269	0.0192	3.872e-11	104722	0.1862	-0.0641999	0.0287782	0.0256909	71528	1	1	0
6	28178701	6:28178701:AAAAAG:A	A	AAAAAG	0.2202	-0.1069	0.016	2.099e-11	176400	0.0587	0.2354	-0.1271	0.0192	3.721e-11	104722	0.18625	-0.0617888	0.0287222	0.0314557	71678	1	1	0
6	28180732	6:28180732:G:GA	GA	G	0.5682	-0.0728	0.0133	4.843e-08	176400	0.1381	0.5483	-0.0586	0.0164	0.0003575	104722	0.607055	-0.100363	0.0228988	1.17101e-05	71678	1	0	0
6	28180818	6:28180818:G:C	C	G	0.2214	-0.1112	0.016	3.234e-12	176400	0.1088	0.235	-0.1286	0.0193	2.358e-11	104722	0.191928	-0.073558	0.0283889	0.00956731	71678	1	1	0
6	28180870	6:28180870:A:C	C	A	0.2154	-0.1079	0.0161	2.353e-11	176400	0.03897	0.233	-0.1297	0.0193	1.785e-11	104722	0.174398	-0.0570314	0.029436	0.0526878	71678	1	1	0
6	28182701	6:28182701:C:CAA	CAA	C	0.2154	-0.1076	0.0162	2.891e-11	176400	0.07558	0.2339	-0.1263	0.0193	5.896e-11	104722	0.171622	-0.0634506	0.0296401	0.0322983	71678	1	1	0
6	28182716	6:28182716:C:CAAA	CAAA	C	0.2154	-0.1076	0.0162	2.891e-11	176400	0.07558	0.2339	-0.1263	0.0193	5.896e-11	104722	0.171622	-0.0634506	0.0296401	0.0322983	71678	1	1	0
6	28184260	6:28184260:G:T	T	G	0.2166	-0.1073	0.0161	2.76e-11	176400	0.07014	0.2354	-0.1262	0.0192	4.975e-11	104722	0.171803	-0.0622629	0.0296271	0.0355926	71678	1	1	0
6	28193786	6:28193786:T:G	G	T	0.5682	-0.0735	0.0133	3.49e-08	176400	0.1446	0.5484	-0.0596	0.0164	0.0002818	104722	0.606888	-0.100685	0.022898	1.09701e-05	71678	1	0	0
6	28197605	6:28197605:C:T	T	C	0.5685	-0.0729	0.0133	4.639e-08	176400	0.1555	0.5487	-0.0593	0.0164	0.0003031	104722	0.60702	-0.099307	0.0229004	1.4478e-05	71678	1	0	0
6	28198281	6:28198281:A:G	G	A	0.5685	-0.073	0.0133	4.329e-08	176400	0.1566	0.5487	-0.0595	0.0164	0.0002856	104722	0.607027	-0.099402	0.0229008	1.42135e-05	71678	1	0	0
6	28199939	6:28199939:G:C	C	G	0.2165	-0.1064	0.0161	4.021e-11	176400	0.0658	0.2353	-0.1256	0.0192	6.218e-11	104722	0.171915	-0.0606617	0.0296176	0.0405443	71678	1	1	0
6	28213239	6:28213239:T:C	C	T	0.2182	-0.107	0.0161	2.912e-11	176137	0.08202	0.2363	-0.1252	0.0192	6.858e-11	104722	0.175656	-0.0640784	0.0294373	0.0294971	71415	1	1	0
6	28214160	6:28214160:AACTGGTG:A	A	AACTGGTG	0.5657	-0.0763	0.0134	1.173e-08	176400	0.2012	0.545	-0.064	0.0165	0.0001081	104722	0.605597	-0.10006	0.0228835	1.22769e-05	71678	1	0	0
6	28218324	6:28218324:C:CAAAG	CAAAG	C	0.5651	-0.0769	0.0133	8.216e-09	176400	0.1984	0.5426	-0.0646	0.0164	8.003e-05	104722	0.608973	-0.100846	0.0229187	1.08181e-05	71678	1	0	0
6	28220243	6:28220243:G:C	C	G	0.2178	-0.1037	0.0161	1.185e-10	176400	0.05813	0.2364	-0.1235	0.0192	1.229e-10	104722	0.173728	-0.0567955	0.0295095	0.0542738	71678	1	1	0
6	28223731	6:28223731:T:C	C	T	0.4314	0.0733	0.0133	3.915e-08	176224	0.2227	0.4524	0.0617	0.0164	0.0001662	104722	0.390269	0.0961029	0.0229574	2.83727e-05	71502	1	0	0
6	28226878	6:28226878:G:A	A	G	0.4311	0.0736	0.0133	3.545e-08	176298	0.2135	0.4524	0.0617	0.0164	0.0001658	104722	0.389265	0.0968025	0.022959	2.4833e-05	71576	1	0	0
6	28234402	6:28234402:A:T	T	A	0.224	-0.1003	0.016	3.441e-10	176400	0.0576	0.2447	-0.1198	0.019	2.722e-10	104722	0.174	-0.0531992	0.0294852	0.0711885	71678	1	1	0
6	28237110	6:28237110:G:A	A	G	0.3469	-0.0858	0.0139	6.627e-10	176400	0.06996	0.3403	-0.1045	0.0173	1.514e-09	104722	0.358862	-0.0518287	0.0233559	0.0264813	71678	1	1	0
6	28237172	6:28237172:A:G	G	A	0.3461	-0.0863	0.0139	5.479e-10	176400	0.07021	0.3391	-0.1049	0.0173	1.294e-09	104722	0.358806	-0.0522757	0.0233554	0.0252035	71678	1	1	0
6	28238969	6:28238969:A:G	G	A	0.3538	-0.0817	0.0138	3.173e-09	176245	0.09699	0.3508	-0.0985	0.0171	8.359e-09	104722	0.359409	-0.0504211	0.0233849	0.0310728	71523	1	1	0
6	28239873	6:28239873:A:G	G	A	0.2239	-0.1002	0.016	3.554e-10	176303	0.07053	0.2445	-0.1188	0.019	3.87e-10	104722	0.17411	-0.0553408	0.0295003	0.0606639	71581	1	1	0
6	28245831	6:28245831:TC:T	T	TC	0.224	-0.0998	0.016	4.057e-10	176400	0.06556	0.2448	-0.1188	0.019	3.801e-10	104722	0.174	-0.0542106	0.0294838	0.065966	71678	1	1	0
6	28267108	6:28267108:C:T	T	C	0.2424	-0.0847	0.0156	5.275e-08	176400	0.08342	0.2658	-0.102	0.0185	3.392e-08	104722	0.18565	-0.0427829	0.0287716	0.137018	71678	0	1	0
6	28307107	6:28307107:T:C	C	T	0.2438	-0.0826	0.0156	1.068e-07	176400	0.04227	0.2676	-0.103	0.0185	2.364e-08	104722	0.186577	-0.0336411	0.0287081	0.241263	71678	0	1	0
6	28320093	6:28320093:A:AT	AT	A	0.2394	-0.0857	0.0157	5.253e-08	176400	0.05827	0.2643	-0.1048	0.0187	2.03e-08	104722	0.178786	-0.0391536	0.0291903	0.179815	71678	0	1	0
6	28323338	6:28323338:G:A	A	G	0.2386	-0.087	0.0158	3.279e-08	176400	0.05478	0.2634	-0.1064	0.0187	1.382e-08	104722	0.178074	-0.0397524	0.0292312	0.173851	71678	1	1	0
6	28323938	6:28323938:T:C	C	T	0.5203	-0.0725	0.0132	4.282e-08	176400	0.7552	0.523	-0.0755	0.0164	4.306e-06	104722	0.515172	-0.0668477	0.0223811	0.00281923	71678	1	0	0
6	28324238	6:28324238:ATGC:A	A	ATGC	0.2443	-0.0884	0.0156	1.481e-08	176400	0.05861	0.2704	-0.1072	0.0185	6.604e-09	104722	0.179769	-0.0419631	0.0291171	0.149533	71678	1	1	0
6	28324397	6:28324397:T:C	C	T	0.5161	-0.0731	0.0132	3.348e-08	176400	0.7319	0.5227	-0.0764	0.0164	3.281e-06	104722	0.503697	-0.0668861	0.0224079	0.00283642	71678	1	0	0
6	28326490	6:28326490:A:G	G	A	0.5165	-0.0731	0.0132	3.348e-08	176400	0.7319	0.5233	-0.0764	0.0164	3.087e-06	104722	0.503697	-0.0668861	0.0224079	0.00283642	71678	1	0	0
6	28327371	6:28327371:G:C	C	G	0.2485	-0.0834	0.0155	7.393e-08	176193	0.06143	0.2753	-0.1016	0.0183	2.757e-08	104722	0.180598	-0.0372416	0.0291395	0.201233	71471	0	1	0
6	28328064	6:28328064:C:T	T	C	0.2426	-0.0899	0.0156	8.662e-09	176400	0.04895	0.268	-0.1094	0.0185	3.095e-09	104722	0.179679	-0.0414695	0.0291196	0.154416	71678	1	1	0
6	28472733	6:28472733:C:T	T	C	0.0743	-0.1435	0.028	2.856e-07	176400	0.019	0.083	-0.1709	0.0303	1.61e-08	104722	0.0245333	0.0132361	0.0724256	0.854991	71678	0	1	0
6	29603633	6:29603633:T:A	A	T	0.1932	-0.111	0.0174	1.813e-10	176400	0.3132	0.2184	-0.1211	0.0201	1.785e-09	104722	0.117972	-0.0806051	0.0347634	0.0204127	71678	1	1	0
6	29604264	6:29604264:T:G	G	T	0.1981	-0.1101	0.0178	5.545e-10	176400	0.4906	0.2252	-0.116	0.0197	4.037e-09	104722	0.081322	-0.0846793	0.0409396	0.0386029	71678	1	1	0
6	29608694	6:29608694:T:C	C	T	0.1953	-0.111	0.0179	5.261e-10	176400	0.5355	0.2213	-0.1161	0.0197	3.796e-09	104722	0.0752811	-0.0871431	0.0423717	0.039721	71678	1	1	0
6	29609600	6:29609600:T:C	C	T	0.1943	-0.1103	0.0182	1.379e-09	176400	0.6146	0.2184	-0.1142	0.0198	7.912e-09	104722	0.0623692	-0.0888528	0.0462809	0.0548757	71678	1	1	0
6	29611229	6:29611229:C:G	G	C	0.1945	-0.1103	0.0182	1.349e-09	176341	0.6199	0.2187	-0.1142	0.0198	7.624e-09	104722	0.0625183	-0.0892403	0.0462657	0.0537477	71619	1	1	0
6	29620581	6:29620581:CA:C	C	CA	0.1256	-0.1318	0.0223	3.389e-09	176400	0.3859	0.1443	-0.142	0.0252	1.678e-08	104722	0.0580722	-0.0950911	0.0478685	0.0469775	71678	1	1	0
6	29620775	6:29620775:G:A	A	G	0.1943	-0.1101	0.0182	1.442e-09	176400	0.6391	0.2185	-0.1138	0.0198	8.903e-09	104722	0.0623622	-0.09019	0.046283	0.0513358	71678	1	1	0
6	29621007	6:29621007:A:G	G	A	0.1943	-0.1101	0.0182	1.442e-09	176400	0.6391	0.2185	-0.1138	0.0198	8.902e-09	104722	0.0623622	-0.09019	0.046283	0.0513358	71678	1	1	0
6	29622174	6:29622174:T:G	G	T	0.1664	-0.117	0.0196	2.209e-09	176400	0.5667	0.1865	-0.1217	0.0212	9.846e-09	104722	0.0511733	-0.0901745	0.0507768	0.0757495	71678	1	1	0
6	29622760	6:29622760:G:A	A	G	0.1945	-0.1103	0.0182	1.359e-09	176400	0.6516	0.2187	-0.1138	0.0198	8.729e-09	104722	0.062711	-0.0911207	0.0461582	0.0483704	71678	1	1	0
6	29623594	6:29623594:T:C	C	T	0.1945	-0.1103	0.0182	1.353e-09	176307	0.6625	0.2187	-0.1137	0.0198	8.738e-09	104722	0.0628414	-0.0917737	0.0461698	0.0468403	71585	1	1	0
6	29631043	6:29631043:CA:C	C	CA	0.2199	-0.1042	0.0174	2.031e-09	176400	0.06991	0.2533	-0.121	0.0197	7.628e-10	104722	0.10296	-0.045216	0.0368795	0.220181	71678	1	1	0
6	29632565	6:29632565:G:C	C	G	0.1944	-0.1102	0.0182	1.376e-09	176400	0.666	0.2187	-0.1136	0.0198	9.576e-09	104722	0.0628087	-0.0919335	0.0461295	0.0462679	71678	1	1	0
6	29632878	6:29632878:C:CT	CT	C	0.209	-0.0934	0.0173	6.389e-08	176400	0.09371	0.2386	-0.1082	0.0194	2.652e-08	104722	0.0962011	-0.0368365	0.0378998	0.331078	71678	0	1	0
6	29633041	6:29633041:T:C	C	T	0.1944	-0.1091	0.0182	1.967e-09	176400	0.5862	0.2187	-0.1134	0.0198	1.001e-08	104722	0.0630947	-0.0861268	0.0460297	0.0613296	71678	1	1	0
6	29633577	6:29633577:G:A	A	G	0.1944	-0.1091	0.0182	1.967e-09	176400	0.5862	0.2187	-0.1134	0.0198	1.001e-08	104722	0.0630947	-0.0861268	0.0460297	0.0613296	71678	1	1	0
6	29639986	6:29639986:A:T	T	A	0.1945	-0.1083	0.0182	2.615e-09	176400	0.5297	0.2188	-0.1132	0.0198	1.056e-08	104722	0.0631993	-0.0817391	0.0459831	0.075471	71678	1	1	0
6	29641687	6:29641687:A:G	G	A	0.1945	-0.1083	0.0182	2.566e-09	176400	0.5346	0.2188	-0.1132	0.0198	1.058e-08	104722	0.0631923	-0.0821086	0.0459852	0.0741737	71678	1	1	0
6	29644970	6:29644970:T:C	C	T	0.1946	-0.1083	0.0182	2.61e-09	176400	0.5386	0.219	-0.1131	0.0198	1.057e-08	104722	0.0632063	-0.0823166	0.0459811	0.0734176	71678	1	1	0
6	29645532	6:29645532:A:G	G	A	0.1946	-0.1083	0.0182	2.61e-09	176400	0.5386	0.219	-0.1131	0.0198	1.054e-08	104722	0.0632063	-0.0823166	0.0459811	0.0734176	71678	1	1	0
6	29645885	6:29645885:G:A	A	G	0.1946	-0.1083	0.0182	2.61e-09	176400	0.5386	0.219	-0.1131	0.0198	1.049e-08	104722	0.0632063	-0.0823166	0.0459811	0.0734176	71678	1	1	0
6	29645989	6:29645989:A:C	C	A	0.1946	-0.1083	0.0182	2.61e-09	176400	0.5386	0.219	-0.1131	0.0198	1.049e-08	104722	0.0632063	-0.0823166	0.0459811	0.0734176	71678	1	1	0
6	29646201	6:29646201:T:C	C	T	0.1947	-0.1083	0.0182	2.61e-09	176400	0.5386	0.2191	-0.1131	0.0198	1.047e-08	104722	0.0632063	-0.0823166	0.0459811	0.0734176	71678	1	1	0
6	29647149	6:29647149:G:T	T	G	0.1948	-0.1086	0.0182	2.336e-09	176328	0.569	0.2191	-0.1131	0.0198	1.044e-08	104722	0.0631092	-0.084541	0.0460742	0.0665227	71606	1	1	0
6	29647515	6:29647515:T:A	A	T	0.1946	-0.1083	0.0182	2.61e-09	176400	0.5386	0.219	-0.1131	0.0198	1.045e-08	104722	0.0632063	-0.0823166	0.0459811	0.0734176	71678	1	1	0
6	29647727	6:29647727:G:A	A	G	0.1946	-0.1083	0.0182	2.61e-09	176400	0.5386	0.219	-0.1131	0.0198	1.04e-08	104722	0.0632063	-0.0823166	0.0459811	0.0734176	71678	1	1	0
6	29647820	6:29647820:A:T	T	A	0.1946	-0.1083	0.0182	2.61e-09	176400	0.5386	0.219	-0.1131	0.0198	1.044e-08	104722	0.0632063	-0.0823166	0.0459811	0.0734176	71678	1	1	0
6	29648934	6:29648934:C:T	T	C	0.1947	-0.1083	0.0182	2.61e-09	176400	0.5386	0.2191	-0.1131	0.0198	1.03e-08	104722	0.0632063	-0.0823166	0.0459811	0.0734176	71678	1	1	0
6	29649219	6:29649219:G:A	A	G	0.1947	-0.1083	0.0182	2.61e-09	176400	0.5386	0.2191	-0.1131	0.0198	1.031e-08	104722	0.0632063	-0.0823166	0.0459811	0.0734176	71678	1	1	0
6	29650196	6:29650196:C:T	T	C	0.1946	-0.1083	0.0182	2.61e-09	176400	0.5386	0.219	-0.1131	0.0198	1.045e-08	104722	0.0632063	-0.0823166	0.0459811	0.0734176	71678	1	1	0
6	29653669	6:29653669:ATTTGGGAAACAC:A	A	ATTTGGGAAACAC	0.1947	-0.1082	0.0182	2.647e-09	176400	0.5869	0.2191	-0.1125	0.0198	1.24e-08	104722	0.0631714	-0.0852957	0.0459913	0.0636532	71678	1	1	0
6	29653713	6:29653713:C:T	T	C	0.1947	-0.1082	0.0182	2.647e-09	176400	0.5869	0.2191	-0.1125	0.0198	1.24e-08	104722	0.0631714	-0.0852957	0.0459913	0.0636532	71678	1	1	0
6	29653873	6:29653873:C:T	T	C	0.1947	-0.1082	0.0182	2.647e-09	176400	0.5869	0.2191	-0.1125	0.0198	1.242e-08	104722	0.0631714	-0.0852957	0.0459913	0.0636532	71678	1	1	0
6	29654035	6:29654035:A:G	G	A	0.1947	-0.1082	0.0182	2.647e-09	176400	0.5869	0.2191	-0.1125	0.0198	1.243e-08	104722	0.0631714	-0.0852957	0.0459913	0.0636532	71678	1	1	0
6	29657808	6:29657808:G:A	A	G	0.1937	-0.107	0.0179	2.037e-09	176400	0.542	0.2193	-0.1121	0.0197	1.357e-08	104722	0.0758601	-0.0836902	0.0422164	0.0474329	71678	1	1	0
6	29658154	6:29658154:G:C	C	G	0.1947	-0.1081	0.0182	2.807e-09	176400	0.5891	0.2191	-0.1123	0.0198	1.3e-08	104722	0.0631854	-0.0852559	0.0459871	0.0637529	71678	1	1	0
6	29659400	6:29659400:C:G	G	C	0.1947	-0.1081	0.0182	2.807e-09	176400	0.5891	0.2191	-0.1123	0.0198	1.299e-08	104722	0.0631854	-0.0852559	0.0459871	0.0637529	71678	1	1	0
6	29660462	6:29660462:T:C	C	T	0.1947	-0.1081	0.0182	2.807e-09	176400	0.5891	0.2191	-0.1123	0.0198	1.3e-08	104722	0.0631854	-0.0852559	0.0459871	0.0637529	71678	1	1	0
6	29660660	6:29660660:G:A	A	G	0.1946	-0.1076	0.0182	3.235e-09	176400	0.587	0.219	-0.1119	0.0198	1.494e-08	104722	0.0631784	-0.0847018	0.0459892	0.0655073	71678	1	1	0
6	29661272	6:29661272:A:G	G	A	0.1947	-0.1076	0.0182	3.235e-09	176400	0.587	0.2191	-0.1119	0.0198	1.494e-08	104722	0.0631784	-0.0847018	0.0459892	0.0655073	71678	1	1	0
6	29661302	6:29661302:G:A	A	G	0.1946	-0.1076	0.0182	3.235e-09	176400	0.587	0.219	-0.1119	0.0198	1.495e-08	104722	0.0631784	-0.0847018	0.0459892	0.0655073	71678	1	1	0
6	29661635	6:29661635:G:T	T	G	0.1947	-0.1076	0.0182	3.235e-09	176400	0.587	0.2191	-0.1119	0.0198	1.486e-08	104722	0.0631784	-0.0847018	0.0459892	0.0655073	71678	1	1	0
6	29662769	6:29662769:C:T	T	C	0.1946	-0.1075	0.0182	3.397e-09	176400	0.583	0.219	-0.1118	0.0198	1.546e-08	104722	0.0631714	-0.0843104	0.0459912	0.0667744	71678	1	1	0
6	29662917	6:29662917:C:CA	CA	C	0.1946	-0.1075	0.0182	3.397e-09	176400	0.583	0.219	-0.1118	0.0198	1.546e-08	104722	0.0631714	-0.0843104	0.0459912	0.0667744	71678	1	1	0
6	29663467	6:29663467:C:T	T	C	0.1945	-0.1074	0.0182	3.528e-09	176400	0.5731	0.2189	-0.1118	0.0198	1.549e-08	104722	0.0631714	-0.0835872	0.0459911	0.0691465	71678	1	1	0
6	29664983	6:29664983:C:T	T	C	0.1947	-0.1067	0.0182	4.575e-09	176400	0.5293	0.2189	-0.1116	0.0198	1.609e-08	104722	0.062425	-0.0799539	0.0462426	0.0838069	71678	1	1	0
6	29665653	6:29665653:A:G	G	A	0.1446	-0.1242	0.0206	1.795e-09	176400	0.44	0.1631	-0.1313	0.0226	6.465e-09	104722	0.0511524	-0.0883744	0.050793	0.0818785	71678	1	1	0
6	29665710	6:29665710:CT:C	C	CT	0.2411	-0.0893	0.0161	2.788e-08	176400	0.1803	0.2702	-0.1031	0.0191	6.915e-08	104722	0.170331	-0.055727	0.0297557	0.0610942	71678	1	0	0
6	29665741	6:29665741:C:G	G	C	0.1945	-0.1069	0.0182	4.093e-09	176400	0.5691	0.2189	-0.1114	0.0198	1.735e-08	104722	0.0631714	-0.0828893	0.0459912	0.0715007	71678	1	1	0
6	29667564	6:29667564:ATGTTTGTT:A	A	ATGTTTGTT	0.195	-0.1058	0.0182	5.861e-09	176400	0.544	0.2195	-0.1106	0.0198	2.159e-08	104722	0.0632342	-0.0802324	0.0459676	0.0809133	71678	1	1	0
6	29668593	6:29668593:A:G	G	A	0.1669	-0.1121	0.0195	9.926e-09	176400	0.5069	0.1872	-0.1175	0.0212	3.131e-08	104722	0.0517035	-0.0811309	0.050537	0.108411	71678	1	1	0
6	29669998	6:29669998:C:G	G	C	0.1956	-0.1053	0.0181	5.972e-09	176400	0.5836	0.2199	-0.1096	0.0197	2.832e-08	104722	0.0631644	-0.0821765	0.0459932	0.0739844	71678	1	1	0
6	29672819	6:29672819:C:T	T	C	0.1959	-0.1048	0.0181	7.256e-09	176400	0.5933	0.2202	-0.1089	0.0197	3.428e-08	104722	0.0631644	-0.0821765	0.0459932	0.0739844	71678	1	1	0
6	29673606	6:29673606:C:T	T	C	0.1959	-0.1047	0.0181	7.46e-09	176400	0.5947	0.2202	-0.1088	0.0197	3.487e-08	104722	0.0631644	-0.0821765	0.0459932	0.0739844	71678	1	1	0
6	29674288	6:29674288:C:T	T	C	0.1959	-0.1049	0.0181	7.025e-09	176400	0.6111	0.2202	-0.1088	0.0197	3.532e-08	104722	0.0631575	-0.0833587	0.0459952	0.0699343	71678	1	1	0
6	29677746	6:29677746:T:C	C	T	0.1959	-0.1046	0.0181	7.555e-09	176400	0.5912	0.2202	-0.1088	0.0197	3.46e-08	104722	0.0631714	-0.0819259	0.0459912	0.0748566	71678	1	1	0
6	29678109	6:29678109:T:C	C	T	0.1959	-0.1046	0.0181	7.555e-09	176400	0.5912	0.2202	-0.1088	0.0197	3.452e-08	104722	0.0631714	-0.0819259	0.0459912	0.0748566	71678	1	1	0
6	29680714	6:29680714:C:T	T	C	0.1959	-0.1046	0.0181	7.555e-09	176400	0.5912	0.2202	-0.1088	0.0197	3.457e-08	104722	0.0631714	-0.0819259	0.0459912	0.0748566	71678	1	1	0
6	29682059	6:29682059:G:A	A	G	0.1959	-0.1046	0.0181	7.555e-09	176400	0.5912	0.2202	-0.1088	0.0197	3.473e-08	104722	0.0631714	-0.0819259	0.0459912	0.0748566	71678	1	1	0
6	29682103	6:29682103:A:G	G	A	0.1959	-0.1046	0.0181	7.555e-09	176400	0.5912	0.2202	-0.1088	0.0197	3.47e-08	104722	0.0631714	-0.0819259	0.0459912	0.0748566	71678	1	1	0
6	29690291	6:29690291:T:G	G	T	0.1976	-0.102	0.0181	1.679e-08	176400	0.6298	0.2225	-0.1058	0.0197	7.328e-08	104722	0.0643921	-0.081861	0.0455901	0.0725605	71678	1	0	0
6	29691003	6:29691003:C:T	T	C	0.1975	-0.1021	0.0181	1.634e-08	176400	0.6284	0.2224	-0.1059	0.0197	7.344e-08	104722	0.0643921	-0.081861	0.0455901	0.0725605	71678	1	0	0
6	29693726	6:29693726:G:T	T	G	0.1977	-0.1019	0.0181	1.772e-08	176400	0.6327	0.2226	-0.1056	0.0197	7.852e-08	104722	0.0643921	-0.081861	0.0455901	0.0725605	71678	1	0	0
6	29694443	6:29694443:A:G	G	A	0.1978	-0.1019	0.0181	1.772e-08	176400	0.6416	0.2227	-0.1055	0.0197	7.957e-08	104722	0.0643991	-0.0823869	0.0455828	0.0706985	71678	1	0	0
6	29695808	6:29695808:A:G	G	A	0.198	-0.1019	0.018	1.501e-08	176400	0.6459	0.2227	-0.1055	0.0196	7.85e-08	104722	0.0643921	-0.0826976	0.0455902	0.0696883	71678	1	0	0
6	29697420	6:29697420:A:G	G	A	0.1978	-0.1017	0.0181	1.865e-08	176400	0.6363	0.2227	-0.1054	0.0197	8.196e-08	104722	0.0643991	-0.0819145	0.0455882	0.0723619	71678	1	0	0
6	29700504	6:29700504:C:T	T	C	0.1987	-0.1018	0.018	1.583e-08	176400	0.62	0.2235	-0.1056	0.0196	7.229e-08	104722	0.0645944	-0.0810194	0.0455283	0.0751519	71678	1	0	0
6	29702574	6:29702574:T:C	C	T	0.1987	-0.1017	0.018	1.596e-08	176400	0.6267	0.2235	-0.1055	0.0196	7.552e-08	104722	0.0646014	-0.0813926	0.0455263	0.0738057	71678	1	0	0
6	29707523	6:29707523:T:C	C	T	0.1987	-0.1017	0.018	1.596e-08	176400	0.6267	0.2235	-0.1055	0.0196	7.627e-08	104722	0.0646014	-0.0813926	0.0455263	0.0738057	71678	1	0	0
6	29708043	6:29708043:C:G	G	C	0.1987	-0.1016	0.018	1.69e-08	176400	0.6197	0.2235	-0.1054	0.0196	7.669e-08	104722	0.0646084	-0.0808011	0.0455244	0.0759154	71678	1	0	0
6	29708522	6:29708522:C:T	T	C	0.1987	-0.1016	0.018	1.69e-08	176400	0.6197	0.2235	-0.1054	0.0196	7.696e-08	104722	0.0646084	-0.0808011	0.0455244	0.0759154	71678	1	0	0
6	29711380	6:29711380:C:T	T	C	0.1987	-0.1014	0.018	1.781e-08	176400	0.6232	0.2236	-0.1052	0.0196	8.176e-08	104722	0.0645875	-0.0808435	0.0455302	0.0757984	71678	1	0	0
6	29717478	6:29717478:G:T	T	G	0.1992	-0.1006	0.018	2.273e-08	176400	0.6361	0.2241	-0.1043	0.0196	1.021e-07	104722	0.0645875	-0.0808435	0.0455302	0.0757984	71678	1	0	0
6	29718955	6:29718955:G:A	A	G	0.1992	-0.1008	0.018	2.136e-08	176400	0.6262	0.2241	-0.1046	0.0196	9.557e-08	104722	0.0645944	-0.0804587	0.0455282	0.0771898	71678	1	0	0
6	29720119	6:29720119:G:C	C	G	0.1988	-0.102	0.018	1.476e-08	176400	0.6394	0.2237	-0.1056	0.0196	7.36e-08	104722	0.0646502	-0.082384	0.0455128	0.0702765	71678	1	0	0
6	29723360	6:29723360:T:C	C	T	0.1992	-0.1014	0.018	1.786e-08	176400	0.6496	0.2242	-0.1049	0.0196	8.566e-08	104722	0.0646502	-0.082384	0.0455128	0.0702765	71678	1	0	0
6	29724514	6:29724514:A:T	T	A	0.1992	-0.1013	0.018	1.835e-08	176400	0.651	0.2242	-0.1048	0.0196	8.84e-08	104722	0.0646502	-0.082384	0.0455128	0.0702765	71678	1	0	0
6	29728621	6:29728621:T:C	C	T	0.1988	-0.1024	0.018	1.269e-08	176400	0.6361	0.2237	-0.1061	0.0196	6.427e-08	104722	0.0646502	-0.082655	0.0455076	0.0693266	71678	1	0	0
6	29731966	6:29731966:T:C	C	T	0.1999	-0.1015	0.018	1.697e-08	176400	0.7108	0.225	-0.1044	0.0196	9.88e-08	104722	0.0647479	-0.0860376	0.0454805	0.0585248	71678	1	0	0
6	29738042	6:29738042:T:C	C	T	0.212	-0.0972	0.0178	4.725e-08	176400	0.4974	0.237	-0.1021	0.0192	1.116e-07	104722	0.059	-0.0673296	0.0475016	0.156361	71678	1	0	0
6	29740024	6:29740024:G:A	A	G	0.212	-0.0971	0.0178	4.836e-08	176400	0.4909	0.237	-0.1021	0.0192	1.108e-07	104722	0.059	-0.0668065	0.0475016	0.159604	71678	1	0	0
6	29740548	6:29740548:G:A	A	G	0.212	-0.0972	0.0178	4.725e-08	176400	0.4974	0.237	-0.1021	0.0192	1.102e-07	104722	0.059	-0.0673296	0.0475016	0.156361	71678	1	0	0
6	29741535	6:29741535:T:C	C	T	0.212	-0.0972	0.0178	4.725e-08	176400	0.4974	0.237	-0.1021	0.0192	1.095e-07	104722	0.059	-0.0673296	0.0475016	0.156361	71678	1	0	0
6	29744135	6:29744135:A:C	C	A	0.212	-0.0971	0.0178	4.855e-08	176400	0.4986	0.237	-0.102	0.0192	1.124e-07	104722	0.059	-0.0673296	0.0475016	0.156361	71678	1	0	0
6	29744210	6:29744210:CAT:C	C	CAT	0.212	-0.0971	0.0178	4.855e-08	176400	0.4986	0.237	-0.102	0.0192	1.124e-07	104722	0.059	-0.0673296	0.0475016	0.156361	71678	1	0	0
6	29745211	6:29745211:A:G	G	A	0.2121	-0.0971	0.0178	4.855e-08	176400	0.4986	0.2371	-0.102	0.0192	1.129e-07	104722	0.059	-0.0673296	0.0475016	0.156361	71678	1	0	0
6	29753583	6:29753583:A:G	G	A	0.212	-0.0972	0.0178	4.782e-08	176400	0.4767	0.237	-0.1023	0.0192	1.047e-07	104722	0.058986	-0.0658368	0.0475061	0.16579	71678	1	0	0
6	29756800	6:29756800:C:T	T	C	0.2084	-0.0966	0.0176	4.261e-08	176400	0.4618	0.2355	-0.1024	0.0193	1.058e-07	104722	0.0715073	-0.0674584	0.0433805	0.119936	71678	1	0	0
6	29762639	6:29762639:A:T	T	A	0.212	-0.0974	0.0178	4.529e-08	176400	0.4743	0.237	-0.1025	0.0192	9.891e-08	104722	0.058986	-0.0658368	0.0475061	0.16579	71678	1	0	0
6	29781559	6:29781559:A:G	G	A	0.2121	-0.0973	0.0178	4.574e-08	176400	0.4802	0.2371	-0.1024	0.0192	1.004e-07	104722	0.058979	-0.0662263	0.0475084	0.16332	71678	1	0	0
6	29792233	6:29792233:G:A	A	G	0.1458	-0.1145	0.0215	9.82e-08	176400	0.07767	0.161	-0.1285	0.0229	1.959e-08	104722	0.0336854	-0.0115963	0.0621749	0.852044	71678	0	1	0
6	29854849	6:29854849:G:T	T	G	0.2622	-0.0951	0.017	2.179e-08	176400	0.8872	0.3039	-0.0963	0.019	4.077e-07	104722	0.0956151	-0.0902798	0.0379482	0.0173584	71678	1	0	0
6	29877877	6:29877877:T:TGGA	TGGA	T	0.6933	0.0916	0.016	1.005e-08	176400	0.3068	0.6386	0.1021	0.019	7.983e-08	104722	0.82609	0.0661645	0.0295916	0.0253571	71678	1	0	0
10	103635878	10:103635878:C:T	T	C	0.1919	-0.0949	0.0172	3.757e-08	176400	0.0243	0.2092	-0.0691	0.0207	0.0008278	104722	0.152481	-0.153404	0.0311833	8.67981e-07	71678	1	0	0
10	103672925	10:103672925:T:TG	TG	T	0.1925	-0.0947	0.0171	3.199e-08	176400	0.02132	0.2098	-0.0688	0.0205	0.0007884	104722	0.152515	-0.154712	0.03118	6.98007e-07	71678	1	0	0
10	103674102	10:103674102:G:A	A	G	0.1924	-0.0942	0.0171	3.849e-08	176400	0.02313	0.2097	-0.0686	0.0205	0.0008189	104722	0.152432	-0.153364	0.0311856	8.75306e-07	71678	1	0	0
10	103677961	10:103677961:C:A	A	C	0.1924	-0.0943	0.0171	3.724e-08	176400	0.02313	0.2097	-0.0687	0.0205	0.0008059	104722	0.152439	-0.153462	0.0311853	8.61172e-07	71678	1	0	0
10	103690999	10:103690999:G:A	A	G	0.1929	-0.095	0.0171	2.925e-08	176400	0.01958	0.2103	-0.0687	0.0205	0.0007792	104722	0.152627	-0.155795	0.0311747	5.80885e-07	71678	1	0	0
10	103702763	10:103702763:A:G	G	A	0.202	-0.0917	0.0168	4.82e-08	176139	0.02646	0.2183	-0.0668	0.0202	0.0009151	104722	0.165521	-0.147542	0.0302574	1.08146e-06	71417	1	0	0
10	103703929	10:103703929:G:A	A	G	0.1937	-0.0955	0.0171	2.481e-08	176400	0.01921	0.2115	-0.0691	0.0205	0.0007296	104722	0.152718	-0.156446	0.0311671	5.17798e-07	71678	1	0	0
10	103711274	10:103711274:G:A	A	G	0.1937	-0.0946	0.0171	2.988e-08	176400	0.01771	0.2113	-0.0681	0.0204	0.0008336	104722	0.152718	-0.156446	0.0311671	5.17798e-07	71678	1	0	0
10	103714782	10:103714782:C:T	T	C	0.1938	-0.0945	0.0171	3.126e-08	176400	0.0183	0.2114	-0.0681	0.0204	0.000833	104722	0.152732	-0.155992	0.0311664	5.58239e-07	71678	1	0	0
10	103715522	10:103715522:T:A	A	T	0.1937	-0.0946	0.0171	2.988e-08	176400	0.01771	0.2113	-0.0681	0.0204	0.0008336	104722	0.152718	-0.156446	0.0311671	5.17798e-07	71678	1	0	0
10	103719913	10:103719913:C:T	T	C	0.195	-0.0945	0.017	2.818e-08	176400	0.01736	0.2129	-0.0681	0.0203	0.0007823	104722	0.152655	-0.156606	0.0311751	5.0761e-07	71678	1	0	0
10	103732143	10:103732143:G:A	A	G	0.1954	-0.0942	0.017	2.744e-08	176400	0.01663	0.2133	-0.0679	0.0202	0.0007864	104722	0.152648	-0.156863	0.0311755	4.86351e-07	71678	1	0	0
10	103741725	10:103741725:G:A	A	G	0.1953	-0.0947	0.017	2.62e-08	176400	0.01729	0.2134	-0.0683	0.0203	0.0007418	104722	0.152648	-0.156863	0.0311755	4.86351e-07	71678	1	0	0
10	103743133	10:103743133:G:A	A	G	0.1953	-0.0947	0.017	2.62e-08	176400	0.01729	0.2134	-0.0683	0.0203	0.0007411	104722	0.152648	-0.156863	0.0311755	4.86351e-07	71678	1	0	0
10	103747138	10:103747138:G:A	A	G	0.1957	-0.0944	0.017	2.907e-08	176400	0.01733	0.2139	-0.068	0.0203	0.0007839	104722	0.152718	-0.156524	0.0311739	5.1402e-07	71678	1	0	0
10	103749743	10:103749743:A:G	G	A	0.1954	-0.0943	0.017	2.934e-08	176400	0.01659	0.2136	-0.0678	0.0203	0.0008216	104722	0.152634	-0.15693	0.0311778	4.81859e-07	71678	1	0	0
10	103754150	10:103754150:G:A	A	G	0.1954	-0.0942	0.017	3.068e-08	176400	0.01712	0.2135	-0.0678	0.0203	0.000821	104722	0.152613	-0.156502	0.0311805	5.18776e-07	71678	1	0	0
10	103765790	10:103765790:A:G	G	A	0.196	-0.0949	0.017	2.167e-08	176400	0.01396	0.2143	-0.0679	0.0202	0.0007839	104722	0.152557	-0.159225	0.0311764	3.26926e-07	71678	1	0	0
10	103798260	10:103798260:A:G	G	A	0.1968	-0.0924	0.0169	4.655e-08	176400	0.02091	0.2157	-0.0673	0.0201	0.0008409	104722	0.151155	-0.153176	0.0312806	9.7398e-07	71678	1	0	0
10	103807295	10:103807295:G:A	A	G	0.1969	-0.0925	0.0169	4.546e-08	176400	0.02106	0.2158	-0.0674	0.0201	0.0008166	104722	0.151155	-0.153176	0.0312806	9.7398e-07	71678	1	0	0
12	111344621	12:111344621:G:T	T	G	0.1219	0.0689	0.0209	0.0009967	176400	1.805e-09	0.1243	-0.0257	0.0262	0.328	104722	0.117672	0.236649	0.0348751	1.15585e-11	71678	0	0	1
12	111367244	12:111367244:C:T	T	C	0.192	0.0604	0.0177	0.000647	176400	3.5e-14	0.2153	-0.0253	0.021	0.2289	104722	0.134993	0.27034	0.0328767	1.98747e-16	71678	0	0	1
12	111377776	12:111377776:C:CT	CT	C	0.2446	0.05	0.0163	0.002137	176400	2.793e-09	0.2726	-0.0159	0.0197	0.4188	104722	0.184129	0.192128	0.0289316	3.12104e-11	71678	0	0	1
12	111386127	12:111386127:T:C	C	T	0.1978	0.0621	0.0173	0.0003364	176400	2.617e-14	0.2211	-0.0213	0.0205	0.2979	104722	0.139527	0.270873	0.0324267	6.63132e-17	71678	0	0	1
12	111388301	12:111388301:C:T	T	C	0.2454	0.0498	0.0162	0.002162	176400	2.047e-09	0.2736	-0.0161	0.0196	0.4099	104722	0.183941	0.193424	0.0289432	2.34315e-11	71678	0	0	1
12	111389437	12:111389437:C:G	G	C	0.1981	0.0638	0.0173	0.0002278	176400	9.416e-15	0.2214	-0.0211	0.0205	0.305	104722	0.139973	0.275811	0.0323831	1.63569e-17	71678	0	0	1
12	111390454	12:111390454:TAGAA:T	T	TAGAA	0.2005	0.0622	0.0172	0.0003085	176400	8.464e-15	0.2243	-0.0223	0.0204	0.2747	104722	0.14088	0.274186	0.0323025	2.10087e-17	71678	0	0	1
12	111396249	12:111396249:A:G	G	A	0.2831	0.0377	0.0157	0.01661	176400	1.204e-07	0.3154	-0.0216	0.0193	0.2642	104722	0.2193	0.154502	0.0271022	1.19311e-08	71678	0	0	1
12	111414461	12:111414461:T:G	G	T	0.2034	0.0687	0.0171	6.201e-05	176211	1.026e-15	0.2277	-0.0171	0.0202	0.3957	104722	0.140798	0.289244	0.0323986	4.35111e-19	71489	0	0	1
12	111518493	12:111518493:A:G	G	A	0.1857	0.0721	0.0187	0.0001188	176400	2.462e-15	0.2099	-0.0309	0.0228	0.1759	104722	0.135683	0.285429	0.0328207	3.41901e-18	71678	0	0	1
12	111582607	12:111582607:G:T	T	G	0.1181	0.0903	0.0215	2.736e-05	176400	8.252e-10	0.1189	-0.0129	0.0273	0.6369	104722	0.116779	0.259476	0.0349656	1.16332e-13	71678	0	0	1
12	111609727	12:111609727:G:T	T	G	0.2083	0.069	0.0173	6.488e-05	176400	8.814e-14	0.2326	-0.0173	0.0208	0.4065	104722	0.154245	0.261423	0.0310519	3.80102e-17	71678	0	0	1
12	111629389	12:111629389:C:A	A	C	0.24	0.0602	0.0165	0.000257	176400	2.479e-10	0.2671	-0.0117	0.02	0.5585	104722	0.182908	0.211181	0.0289901	3.22626e-13	71678	0	0	1
12	111696528	12:111696528:T:C	C	T	0.6747	-0.0422	0.0146	0.003756	176400	2.133e-07	0.6516	0.0119	0.0179	0.5072	104722	0.719607	-0.147552	0.0249893	3.53533e-09	71678	0	0	1
12	111698457	12:111698457:G:A	A	G	0.6743	-0.0393	0.0145	0.006564	176400	1.464e-07	0.6548	0.0153	0.0178	0.3898	104722	0.712046	-0.145085	0.024778	4.75894e-09	71678	0	0	1
12	111699146	12:111699146:A:G	G	A	0.6754	-0.0393	0.0145	0.006734	176400	1.51e-07	0.6534	0.015	0.0178	0.3987	104722	0.718519	-0.145997	0.0249615	4.94926e-09	71678	0	0	1
12	111705893	12:111705893:A:G	G	A	0.6921	-0.0453	0.0147	0.00208	176400	2.146e-08	0.6694	0.0128	0.018	0.4771	104722	0.737653	-0.162106	0.0255262	2.14487e-10	71678	0	0	1
12	111706877	12:111706877:C:T	T	C	0.6944	-0.0445	0.0147	0.002419	176400	2.272e-08	0.6732	0.013	0.0179	0.4682	104722	0.737486	-0.161261	0.025523	2.64564e-10	71678	0	0	1
12	111718231	12:111718231:C:A	A	C	0.2599	0.0526	0.0163	0.00125	176400	4.981e-14	0.2973	-0.0282	0.0195	0.148	104722	0.173568	0.238928	0.0296215	7.26106e-16	71678	0	0	1
12	111836771	12:111836771:A:AC	AC	A	0.2023	0.065	0.0186	0.0004808	176400	6.23e-17	0.2287	-0.052	0.0233	0.02543	104722	0.155494	0.272271	0.0310059	1.61659e-18	71678	0	0	1
12	111942493	12:111942493:T:C	C	T	0.4298	0.0198	0.0141	0.1594	176400	1.691e-10	0.476	-0.0467	0.0175	0.007568	104722	0.34549	0.141184	0.0236448	2.357e-09	71678	0	0	1
12	112085496	12:112085496:T:C	C	T	0.4447	0.0237	0.0142	0.09577	176400	3.604e-11	0.4862	-0.0493	0.018	0.006265	104722	0.375666	0.145187	0.0232214	4.04408e-10	71678	0	0	1
12	112110489	12:112110489:T:C	C	T	0.2498	0.0439	0.0162	0.006761	176400	2.419e-24	0.2851	-0.0572	0.019	0.002579	104722	0.155982	0.312982	0.0310023	5.78762e-24	71678	0	0	1
12	112119171	12:112119171:T:C	C	T	0.2479	0.0441	0.0163	0.006729	176400	2.243e-24	0.2828	-0.058	0.0191	0.002392	104722	0.155982	0.312982	0.0310023	5.78762e-24	71678	0	0	1
12	112140669	12:112140669:A:G	G	A	0.3148	0.0292	0.0156	0.06099	176400	3.078e-16	0.3613	-0.0596	0.019	0.001677	104722	0.219314	0.211777	0.0272444	7.65244e-15	71678	0	0	1
12	112168009	12:112168009:G:A	A	G	0.2485	0.0434	0.0163	0.00759	176400	1.666e-23	0.2835	-0.0568	0.0191	0.002906	104722	0.156554	0.306647	0.030959	3.96278e-23	71678	0	0	1
12	112230019	12:112230019:G:C	C	G	0.2483	0.0431	0.0163	0.007941	176400	1.21e-23	0.2831	-0.0574	0.0191	0.002622	104722	0.156771	0.307088	0.0309461	3.2961e-23	71678	0	0	1
12	112241766	12:112241766:G:A	A	G	0.2488	0.0407	0.0162	0.01191	176230	1.877e-23	0.2833	-0.0584	0.019	0.002124	104722	0.157045	0.304265	0.0309791	9.08657e-23	71508	0	0	1
12	112337924	12:112337924:G:A	A	G	0.2505	0.0435	0.0162	0.007152	176400	1.264e-23	0.2854	-0.0565	0.019	0.002919	104722	0.158919	0.305886	0.0307798	2.84774e-23	71678	0	0	1
12	112468206	12:112468206:C:T	T	C	0.2331	0.0484	0.0169	0.004201	176400	9.173e-23	0.2658	-0.0599	0.0202	0.003029	104722	0.15615	0.30334	0.0309842	1.24108e-22	71678	0	0	1
12	112511913	12:112511913:G:C	C	G	0.2443	0.0445	0.0166	0.007469	176400	1.507e-23	0.2798	-0.0613	0.0197	0.001833	104722	0.156533	0.305721	0.0309622	5.39759e-23	71678	0	0	1
12	112518803	12:112518803:G:A	A	G	0.432	0.0206	0.014	0.1422	176400	4.455e-10	0.4789	-0.0438	0.0174	0.01198	104722	0.345671	0.139203	0.0236243	3.80671e-09	71678	0	0	1
12	112533774	12:112533774:C:T	T	C	0.135	0.2931	0.0329	5.167e-19	71678	1	NA	NA	NA	NA	NA	0.135034	0.293117	0.0329026	5.16654e-19	71678	1	0	1
12	112552274	12:112552274:C:T	T	C	0.3116	0.0314	0.0157	0.04581	176400	4.943e-15	0.3573	-0.0563	0.0193	0.003483	104722	0.221595	0.204023	0.02708	4.91813e-14	71678	0	0	1
12	112574616	12:112574616:C:T	T	C	0.2474	0.042	0.0166	0.01109	176400	9.127e-23	0.2828	-0.0628	0.0197	0.001408	104722	0.162226	0.294221	0.0305514	5.95114e-22	71678	0	0	1
12	112627350	12:112627350:G:A	A	G	0.2374	0.0451	0.0168	0.007266	176400	4.912e-23	0.271	-0.0622	0.02	0.001828	104722	0.156833	0.301978	0.0309471	1.70687e-22	71678	0	0	1
12	112645401	12:112645401:G:A	A	G	0.1691	0.0634	0.0181	0.0004621	176320	2.394e-20	0.1809	-0.0507	0.0219	0.02048	104722	0.143803	0.308556	0.0321102	7.30466e-22	71598	0	0	1
12	112736118	12:112736118:A:G	G	A	0.2481	0.0425	0.0163	0.009008	176152	1.143e-22	0.2825	-0.0558	0.0191	0.003421	104722	0.157868	0.300672	0.0309631	2.71581e-22	71430	0	0	1
12	112817783	12:112817783:T:A	A	T	0.2735	0.0317	0.0159	0.04532	173198	1.931e-24	0.3111	-0.0656	0.0185	0.0003944	104722	0.169578	0.300436	0.0307393	1.46083e-22	68476	0	0	1
12	112834586	12:112834586:A:G	G	A	0.3281	0.0334	0.0152	0.02839	176400	2.054e-15	0.3746	-0.0512	0.0186	0.005914	104722	0.233091	0.206449	0.0265994	8.39847e-15	71678	0	0	1
12	112851282	12:112851282:C:T	T	C	0.329	0.0363	0.0154	0.01818	176400	1.173e-14	0.3777	-0.0472	0.0188	0.0121	104722	0.230796	0.204955	0.0267152	1.69551e-14	71678	0	0	1
12	112902324	12:112902324:C:T	T	C	0.315	0.0358	0.0157	0.02276	176400	5.755e-15	0.3622	-0.0517	0.0193	0.00733	104722	0.222042	0.207938	0.0270725	1.58088e-14	71678	0	0	1
12	112906873	12:112906873:C:CA	CA	C	0.2454	0.0507	0.0171	0.003079	176400	2.252e-17	0.2815	-0.051	0.0209	0.01478	104722	0.17188	0.257956	0.0298427	5.43501e-18	71678	0	0	1
12	112930475	12:112930475:T:C	C	T	0.2202	0.056	0.0183	0.002142	176400	1.74e-20	0.2551	-0.066	0.0225	0.003379	104722	0.152962	0.291032	0.0312224	1.14974e-20	71678	0	0	1
12	113045654	12:113045654:C:T	T	C	0.3548	0.0178	0.0144	0.2149	176211	1.082e-11	0.3964	-0.0489	0.0174	0.004893	104722	0.265607	0.160639	0.0254585	2.7937e-10	71489	0	0	1
12	113117897	12:113117897:G:T	T	G	0.2209	0.0391	0.0177	0.02668	176400	7.181e-21	0.2539	-0.0724	0.0213	0.0006648	104722	0.148086	0.284776	0.0316077	2.06586e-19	71678	0	0	1
12	113150735	12:113150735:C:A	A	C	0.246	0.0319	0.0175	0.06805	176400	6.003e-11	0.2823	-0.0536	0.0218	0.01425	104722	0.181088	0.184541	0.0291407	2.40796e-10	71678	0	0	1
17	43149988	17:43149988:T:C	C	T	0.4897	0.0745	0.0135	3.746e-08	176400	0.1327	0.4842	0.0591	0.017	0.0005258	104722	0.499177	0.101408	0.0224238	6.1166e-06	71678	1	0	0
17	43151400	17:43151400:T:C	C	T	0.4918	0.0743	0.0135	4.1e-08	176400	0.1382	0.4858	0.0591	0.017	0.0004921	104722	0.502155	0.10082	0.0224244	6.92468e-06	71678	1	0	0
17	43152719	17:43152719:C:G	G	C	0.4906	0.0741	0.0135	4.439e-08	176400	0.1354	0.4839	0.0588	0.017	0.0005524	104722	0.502155	0.10082	0.0224244	6.92468e-06	71678	1	0	0
17	43153006	17:43153006:A:G	G	A	0.4906	0.0741	0.0135	4.439e-08	176400	0.1354	0.4839	0.0588	0.017	0.0005536	104722	0.502155	0.10082	0.0224244	6.92468e-06	71678	1	0	0
17	43155914	17:43155914:G:A	A	G	0.4821	0.075	0.0135	2.743e-08	176400	0.122	0.4798	0.0593	0.0169	0.0004666	104722	0.48623	0.102744	0.0224419	4.68986e-06	71678	1	0	0
17	43161353	17:43161353:C:T	T	C	0.4834	0.0771	0.0135	1.124e-08	176400	0.1049	0.4815	0.0606	0.0169	0.0003279	104722	0.486711	0.106145	0.0224341	2.22941e-06	71678	1	0	0
17	43163756	17:43163756:A:G	G	A	0.4829	0.077	0.0135	1.188e-08	176400	0.1034	0.4808	0.0604	0.0169	0.0003416	104722	0.486711	0.106145	0.0224341	2.22941e-06	71678	1	0	0
17	43166450	17:43166450:G:T	T	G	0.4855	0.077	0.0134	8.901e-09	176400	0.1057	0.4848	0.0609	0.0167	0.0002641	104722	0.486711	0.106145	0.0224341	2.22941e-06	71678	1	0	0
17	43169392	17:43169392:A:G	G	A	0.4916	0.0748	0.0132	1.596e-08	176400	0.08984	0.4945	0.0584	0.0164	0.0003579	104722	0.486105	0.105538	0.0224347	2.54824e-06	71678	1	0	0
17	43177951	17:43177951:T:C	C	T	0.4839	0.0787	0.0134	4.894e-09	176400	0.1481	0.482	0.0641	0.0168	0.000136	104722	0.487186	0.104628	0.0224268	3.0817e-06	71678	1	0	0
17	43183108	17:43183108:G:A	A	G	0.5056	-0.0758	0.0132	1.028e-08	176400	0.145	0.5031	-0.0617	0.0164	0.0001667	104722	0.510387	-0.102195	0.0224304	5.21111e-06	71678	1	0	0
17	43188117	17:43188117:T:G	G	T	0.5027	-0.0784	0.0134	5.53e-09	176400	0.1262	0.4967	-0.063	0.0168	0.0001795	104722	0.513491	-0.105864	0.022433	2.36886e-06	71678	1	0	0
All P-values were calculated by a two-sided test and not corrected for multiple testing.

## Sheet: Supplementary Table 4
Supplementary Table 4. The distribution of Fst between TWB and KoGES
Item	Wright's Fst	Hudson’s Fst
Minimum	0	-1e-05
1st quartile	0.00044	0.00043
Median	0.002	0.00199
Mean	0.00456	0.00455
3rd quartile	0.00589	0.00588
Maximum	0.43753	0.43753
Ratio of average	0.00499	0.00498

## Sheet: Supplementary Table 5
Supplementary Table 5. PheWAS result for the ALDH2 region in KoGES
chrom	pos	ref	alt	rsids	nearest genes	P	num_samples	phenostring	category	gc_lambda_hundred	num_peaks
12	112241766	G	A	rs671	ALDH2	0	31129	Total Alcohol Consumption	Alcohol Consumption	1.0469	1
12	112230019	C	G		ALDH2	0	72165	Beer Drinking Frequency	Alcohol Consumption	1	1
12	112241766	A	G		ALDH2	1.3e-196	72167	Makgeolli Drinking Frequency	Alcohol Consumption	1.0254	1
12	112230019	C	G		ALDH2	1.5e-86	33398	Drinking Duration	Alcohol Consumption	1.0054	2
12	112241766	G	A	rs671	ALDH2	5.1e-80	217780	Diastolic Blood Pressure (Meta-analysis)	Meta-analysis with BBJ	1.4393	57
12	112241766	G	A	rs671	ALDH2	3.1e-79	217770	Systolic Blood Pressure (Meta-analysis)	Meta-analysis with BBJ	1.5588	68
12	112230019	C	G		ALDH2	7.8e-38	72181	Wine Drinking Frequency	Alcohol Consumption	1.0166	2
12	112230019	C	G		ALDH2	6.2e-21	72178	Hard Liquor Drinking Frequency	Alcohol Consumption	1.0082	3
12	112230019	G	C	rs4646776	ALDH2	9.3e-12	66238	Vitamin B1 Intake	Nutrition Intake	1.0704	1
12	112230019	G	C	rs4646776	ALDH2	9.5e-09	66238	Zinc Intake	Nutrition Intake	1.0848	1
12	112230019	G	C	rs4646776	ALDH2	1.1e-07	66238	Protein Intake	Nutrition Intake	1.0775	0
Reported P-values were from a two-sided test.

## Sheet: Supplementary Table 6
Supplementary Table 6. eQTL results for EduYears loci in EAS
SNP	db	tissue	gene	testedAllele	P	signed_stats	FDR_p	RiskIncAllele	alignedDirection	chr	pos	symbol	eqtlMapFilt
rs9380000	GTEx/v8	Brain_Amygdala	ENSG00000124613	T	1.64e-05	-0.574818	1.91e-06	G	+	6	27627458	ZNF391	1
rs75083316	GTEx/v8	Brain_Amygdala	ENSG00000124613	G	1.64e-05	-0.574818	1.91e-06	A	+	6	27636354	ZNF391	1
rs78149975	GTEx/v8	Brain_Amygdala	ENSG00000124613	T	1.64e-05	-0.574818	1.91e-06	C	+	6	27636378	ZNF391	1
rs1973889	GTEx/v8	Brain_Amygdala	ENSG00000124613	C	3.77e-05	-0.557457	1.91e-06	T	+	6	27640004	ZNF391	1
rs73385147	GTEx/v8	Brain_Amygdala	ENSG00000124613	T	1.64e-05	-0.574818	1.91e-06	C	+	6	27647165	ZNF391	1
rs73385152	GTEx/v8	Brain_Amygdala	ENSG00000124613	G	1.64e-05	-0.574818	1.91e-06	C	+	6	27648908	ZNF391	1
rs9368525	GTEx/v8	Brain_Amygdala	ENSG00000124613	T	1.64e-05	-0.574818	1.91e-06	C	+	6	27650167	ZNF391	1
rs73385154	GTEx/v8	Brain_Amygdala	ENSG00000124613	T	1.64e-05	-0.574818	1.91e-06	C	+	6	27650521	ZNF391	1
rs74543628	GTEx/v8	Brain_Amygdala	ENSG00000124613	G	1.64e-05	-0.574818	1.91e-06	A	+	6	27651995	ZNF391	1
rs12665188	GTEx/v8	Brain_Amygdala	ENSG00000124613	C	1.64e-05	-0.574818	1.91e-06	G	+	6	27652560	ZNF391	1
rs12665167	GTEx/v8	Brain_Amygdala	ENSG00000124613	A	1.64e-05	-0.574818	1.91e-06	C	+	6	27652561	ZNF391	1
rs9357044	GTEx/v8	Brain_Amygdala	ENSG00000124613	C	1.64e-05	-0.574818	1.91e-06	A	+	6	27653383	ZNF391	1
rs9380005	GTEx/v8	Brain_Amygdala	ENSG00000124613	G	1.64e-05	-0.574818	1.91e-06	A	+	6	27654285	ZNF391	1
rs77655349	GTEx/v8	Brain_Amygdala	ENSG00000124613	T	1.64e-05	-0.574818	1.91e-06	C	+	6	27655022	ZNF391	1
rs6906653	GTEx/v8	Brain_Amygdala	ENSG00000124613	G	1.64e-05	-0.574818	1.91e-06	A	+	6	27655096	ZNF391	1
rs1555021	GTEx/v8	Brain_Amygdala	ENSG00000124613	G	3.77e-05	-0.557457	1.91e-06	T	+	6	27655994	ZNF391	1
rs10946943	GTEx/v8	Brain_Amygdala	ENSG00000124613	A	1.64e-05	-0.574818	1.91e-06	G	+	6	27656255	ZNF391	1
rs12055685	GTEx/v8	Brain_Amygdala	ENSG00000124613	G	1.42e-05	-0.614826	1.91e-06	A	+	6	27656400	ZNF391	1
rs6920044	GTEx/v8	Brain_Amygdala	ENSG00000124613	A	1.64e-05	-0.574818	1.91e-06	G	+	6	27657647	ZNF391	1
rs878241	GTEx/v8	Brain_Amygdala	ENSG00000124613	C	1.64e-05	-0.574818	1.91e-06	T	+	6	27658907	ZNF391	1
rs78883556	GTEx/v8	Brain_Amygdala	ENSG00000124613	C	3.77e-05	-0.557457	1.91e-06	G	+	6	27660528	ZNF391	1
rs16867916	GTEx/v8	Brain_Amygdala	ENSG00000124613	T	1.64e-05	-0.574818	1.91e-06	C	+	6	27663942	ZNF391	1
rs112644424	GTEx/v8	Brain_Amygdala	ENSG00000124613	T	3.77e-05	-0.557457	1.91e-06	C	+	6	27664895	ZNF391	1
rs145036279	GTEx/v8	Brain_Amygdala	ENSG00000124613	TA	8.65e-06	-0.63906	1.91e-06	T	+	6	27665414	ZNF391	1
rs75089161	GTEx/v8	Brain_Amygdala	ENSG00000124613	C	3.77e-05	-0.557457	1.91e-06	T	+	6	27665758	ZNF391	1
rs12663707	GTEx/v8	Brain_Amygdala	ENSG00000124613	A	1.64e-05	-0.574818	1.91e-06	G	+	6	27668013	ZNF391	1
rs7753236	GTEx/v8	Brain_Amygdala	ENSG00000124613	G	1.64e-05	-0.574818	1.91e-06	A	+	6	27668958	ZNF391	1
rs12664599	GTEx/v8	Brain_Amygdala	ENSG00000124613	A	1.64e-05	-0.574818	1.91e-06	G	+	6	27670362	ZNF391	1
rs59893892	GTEx/v8	Brain_Amygdala	ENSG00000124613	G	1.64e-05	-0.574818	1.91e-06	A	+	6	27670570	ZNF391	1
rs10484400	GTEx/v8	Brain_Amygdala	ENSG00000124613	C	1.64e-05	-0.574818	1.91e-06	T	+	6	27670917	ZNF391	1
rs77032218	GTEx/v8	Brain_Amygdala	ENSG00000124613	A	1.64e-05	-0.574818	1.91e-06	G	+	6	27671457	ZNF391	1
rs9368526	GTEx/v8	Brain_Amygdala	ENSG00000124613	T	1.64e-05	-0.574818	1.91e-06	C	+	6	27672695	ZNF391	1
rs16867921	GTEx/v8	Brain_Amygdala	ENSG00000124613	C	1.64e-05	-0.574818	1.91e-06	G	+	6	27673073	ZNF391	1
rs77310332	GTEx/v8	Brain_Amygdala	ENSG00000124613	G	1.64e-05	-0.574818	1.91e-06	A	+	6	27680238	ZNF391	1
rs9393849	GTEx/v8	Brain_Amygdala	ENSG00000124613	C	3.77e-05	-0.557457	1.91e-06	T	+	6	27692259	ZNF391	1
rs79468798	GTEx/v8	Brain_Amygdala	ENSG00000124613	G	8.39e-05	-0.572279	1.91e-06	A	+	6	27694460	ZNF391	1
rs9393852	GTEx/v8	Brain_Amygdala	ENSG00000124613	T	3.77e-05	-0.557457	1.91e-06	A	+	6	27706072	ZNF391	1
rs1157432	GTEx/v8	Brain_Amygdala	ENSG00000124613	G	3.77e-05	-0.557457	1.91e-06	A	+	6	27709430	ZNF391	1
rs3175123	GTEx/v8	Brain_Amygdala	ENSG00000124613	C	3.43e-05	-0.757418	1.91e-06	T	+	6	27778982	ZNF391	1
rs9368532	GTEx/v8	Brain_Amygdala	ENSG00000124613	G	4.94e-06	-0.754831	1.91e-06	A	+	6	27782010	ZNF391	1
rs9380019	GTEx/v8	Brain_Amygdala	ENSG00000124613	A	4.94e-06	-0.754831	1.91e-06	C	+	6	27782013	ZNF391	1
rs9380024	GTEx/v8	Brain_Amygdala	ENSG00000124613	G	4.94e-06	-0.754831	1.91e-06	C	+	6	27830354	ZNF391	1
rs3800321	GTEx/v8	Brain_Amygdala	ENSG00000124613	C	3.43e-05	-0.757418	1.91e-06	A	+	6	27846114	ZNF391	1
rs5875151	GTEx/v8	Brain_Amygdala	ENSG00000235109	GA	2.4e-08	0.647619	6.62e-06	G	-	6	28180732	ZSCAN31	1
rs1150705	GTEx/v8	Brain_Amygdala	ENSG00000235109	G	4.48e-08	0.640552	6.62e-06	T	-	6	28193786	ZSCAN31	1
rs1150707	GTEx/v8	Brain_Amygdala	ENSG00000235109	T	2.4e-08	0.647619	6.62e-06	C	-	6	28197605	ZSCAN31	1
rs1233713	GTEx/v8	Brain_Amygdala	ENSG00000235109	G	1.81e-08	0.651728	6.62e-06	A	-	6	28198281	ZSCAN31	1
rs12214383	GTEx/v8	Brain_Amygdala	ENSG00000235109	C	2.55e-07	-0.608992	6.62e-06	C	-	6	28223731	ZSCAN31	1
rs1531681	GTEx/v8	Brain_Amygdala	ENSG00000235109	A	2.55e-07	-0.608992	6.62e-06	A	-	6	28226878	ZSCAN31	1
rs213237	GTEx/v8	Brain_Amygdala	ENSG00000235109	C	9.21e-08	0.619307	6.62e-06	T	-	6	28323938	ZSCAN31	1
rs213236	GTEx/v8	Brain_Amygdala	ENSG00000235109	C	2.13e-07	0.602228	6.62e-06	T	-	6	28324397	ZSCAN31	1
rs213232	GTEx/v8	Brain_Amygdala	ENSG00000235109	G	2.13e-07	0.602228	6.62e-06	A	-	6	28326490	ZSCAN31	1
rs5875151	GTEx/v8	Brain_Anterior_cingulate_cortex_BA24	ENSG00000198315	GA	0.000176026	-0.188961	0.0389494	G	+	6	28180732	ZKSCAN8	1
rs5875151	GTEx/v8	Brain_Anterior_cingulate_cortex_BA24	ENSG00000235109	GA	1.57e-12	0.685364	1.03e-09	G	-	6	28180732	ZSCAN31	1
rs1150705	GTEx/v8	Brain_Anterior_cingulate_cortex_BA24	ENSG00000235109	G	7.95e-13	0.689984	1.03e-09	T	-	6	28193786	ZSCAN31	1
rs1150707	GTEx/v8	Brain_Anterior_cingulate_cortex_BA24	ENSG00000198315	T	0.000176026	-0.188961	0.0389494	C	+	6	28197605	ZKSCAN8	1
rs1150707	GTEx/v8	Brain_Anterior_cingulate_cortex_BA24	ENSG00000235109	T	1.57e-12	0.685364	1.03e-09	C	-	6	28197605	ZSCAN31	1
rs1233713	GTEx/v8	Brain_Anterior_cingulate_cortex_BA24	ENSG00000198315	G	0.000119315	-0.197002	0.0389494	A	+	6	28198281	ZKSCAN8	1
rs1233713	GTEx/v8	Brain_Anterior_cingulate_cortex_BA24	ENSG00000235109	G	3.99e-13	0.712514	1.03e-09	A	-	6	28198281	ZSCAN31	1
rs67734300	GTEx/v8	Brain_Anterior_cingulate_cortex_BA24	ENSG00000235109	A	2.25e-08	0.639242	1.03e-09	AACTGGTG	-	6	28214160	ZSCAN31	1
rs71303501	GTEx/v8	Brain_Anterior_cingulate_cortex_BA24	ENSG00000235109	CAAAG	4.8e-07	0.602535	1.03e-09	C	-	6	28218324	ZSCAN31	1
rs12214383	GTEx/v8	Brain_Anterior_cingulate_cortex_BA24	ENSG00000235109	C	6.13e-10	-0.631759	1.03e-09	C	-	6	28223731	ZSCAN31	1
rs1531681	GTEx/v8	Brain_Anterior_cingulate_cortex_BA24	ENSG00000235109	A	6.13e-10	-0.631759	1.03e-09	A	-	6	28226878	ZSCAN31	1
rs78224691	GTEx/v8	Brain_Anterior_cingulate_cortex_BA24	ENSG00000137185	A	3.85e-05	-0.32782	0.00204585	G	+	6	28237110	ZSCAN9	1
rs78224691	GTEx/v8	Brain_Anterior_cingulate_cortex_BA24	ENSG00000137338	A	3.26e-05	-0.339	0.000647502	G	+	6	28237110	PGBD1	1
rs16893889	GTEx/v8	Brain_Anterior_cingulate_cortex_BA24	ENSG00000137185	G	3.85e-05	-0.32782	0.00204585	A	+	6	28237172	ZSCAN9	1
rs16893889	GTEx/v8	Brain_Anterior_cingulate_cortex_BA24	ENSG00000137338	G	3.26e-05	-0.339	0.000647502	A	+	6	28237172	PGBD1	1
rs2179174	GTEx/v8	Brain_Anterior_cingulate_cortex_BA24	ENSG00000137185	G	3.85e-05	-0.32782	0.00204585	A	+	6	28238969	ZSCAN9	1
rs2179174	GTEx/v8	Brain_Anterior_cingulate_cortex_BA24	ENSG00000137338	G	3.26e-05	-0.339	0.000647502	A	+	6	28238969	PGBD1	1
rs213237	GTEx/v8	Brain_Anterior_cingulate_cortex_BA24	ENSG00000187987	C	0.000102153	0.364733	0.0344825	T	-	6	28323938	ZSCAN23	1
rs213237	GTEx/v8	Brain_Anterior_cingulate_cortex_BA24	ENSG00000235109	C	3.16e-09	0.592125	1.03e-09	T	-	6	28323938	ZSCAN31	1
rs213236	GTEx/v8	Brain_Anterior_cingulate_cortex_BA24	ENSG00000187987	C	3.65e-05	0.392353	0.0344825	T	-	6	28324397	ZSCAN23	1
rs213236	GTEx/v8	Brain_Anterior_cingulate_cortex_BA24	ENSG00000235109	C	1.92e-09	0.608933	1.03e-09	T	-	6	28324397	ZSCAN31	1
rs213232	GTEx/v8	Brain_Anterior_cingulate_cortex_BA24	ENSG00000187987	G	5.9e-05	0.379893	0.0344825	A	-	6	28326490	ZSCAN23	1
rs213232	GTEx/v8	Brain_Anterior_cingulate_cortex_BA24	ENSG00000235109	G	1.56e-09	0.607804	1.03e-09	A	-	6	28326490	ZSCAN31	1
rs6503419	GTEx/v8	Brain_Anterior_cingulate_cortex_BA24	ENSG00000136448	C	1.93e-05	-0.215788	0.000221882	C	-	17	43149988	NMT1	1
rs6503419	GTEx/v8	Brain_Anterior_cingulate_cortex_BA24	ENSG00000172992	C	1.89e-05	0.329006	0.00121722	C	+	17	43149988	DCAKD	1
rs2157839	GTEx/v8	Brain_Anterior_cingulate_cortex_BA24	ENSG00000136448	C	1.93e-05	-0.215788	0.000221882	C	-	17	43151400	NMT1	1
rs2157839	GTEx/v8	Brain_Anterior_cingulate_cortex_BA24	ENSG00000172992	C	1.89e-05	0.329006	0.00121722	C	+	17	43151400	DCAKD	1
rs6503420	GTEx/v8	Brain_Anterior_cingulate_cortex_BA24	ENSG00000136448	G	1.93e-05	-0.215788	0.000221882	G	-	17	43152719	NMT1	1
rs6503420	GTEx/v8	Brain_Anterior_cingulate_cortex_BA24	ENSG00000172992	G	1.89e-05	0.329006	0.00121722	G	+	17	43152719	DCAKD	1
rs8074938	GTEx/v8	Brain_Anterior_cingulate_cortex_BA24	ENSG00000136448	G	1.93e-05	-0.215788	0.000221882	G	-	17	43153006	NMT1	1
rs8074938	GTEx/v8	Brain_Anterior_cingulate_cortex_BA24	ENSG00000172992	G	1.89e-05	0.329006	0.00121722	G	+	17	43153006	DCAKD	1
rs7213273	GTEx/v8	Brain_Anterior_cingulate_cortex_BA24	ENSG00000136448	A	4.34e-05	-0.203522	0.000221882	A	-	17	43155914	NMT1	1
rs7213273	GTEx/v8	Brain_Anterior_cingulate_cortex_BA24	ENSG00000172992	A	2.13e-05	0.321384	0.00121722	A	+	17	43155914	DCAKD	1
rs2027995	GTEx/v8	Brain_Anterior_cingulate_cortex_BA24	ENSG00000136448	T	1.93e-05	-0.215788	0.000221882	T	-	17	43161353	NMT1	1
rs2027995	GTEx/v8	Brain_Anterior_cingulate_cortex_BA24	ENSG00000172992	T	1.89e-05	0.329006	0.00121722	T	+	17	43161353	DCAKD	1
rs6416904	GTEx/v8	Brain_Anterior_cingulate_cortex_BA24	ENSG00000136448	G	4.34e-05	-0.203522	0.000221882	G	-	17	43163756	NMT1	1
rs6416904	GTEx/v8	Brain_Anterior_cingulate_cortex_BA24	ENSG00000172992	G	2.13e-05	0.321384	0.00121722	G	+	17	43163756	DCAKD	1
rs7502512	GTEx/v8	Brain_Anterior_cingulate_cortex_BA24	ENSG00000136448	T	4.34e-05	-0.203522	0.000221882	T	-	17	43166450	NMT1	1
rs7502512	GTEx/v8	Brain_Anterior_cingulate_cortex_BA24	ENSG00000172992	T	2.13e-05	0.321384	0.00121722	T	+	17	43166450	DCAKD	1
rs2239919	GTEx/v8	Brain_Anterior_cingulate_cortex_BA24	ENSG00000136448	G	2.97e-05	-0.208393	0.000221882	G	-	17	43169392	NMT1	1
rs2239919	GTEx/v8	Brain_Anterior_cingulate_cortex_BA24	ENSG00000172992	G	5.39e-05	0.307639	0.00121722	G	+	17	43169392	DCAKD	1
rs12936234	GTEx/v8	Brain_Anterior_cingulate_cortex_BA24	ENSG00000136448	C	2.44e-05	-0.208613	0.000221882	C	-	17	43177951	NMT1	1
rs12936234	GTEx/v8	Brain_Anterior_cingulate_cortex_BA24	ENSG00000172992	C	2.34e-05	0.318354	0.00121722	C	+	17	43177951	DCAKD	1
rs1053739	GTEx/v8	Brain_Anterior_cingulate_cortex_BA24	ENSG00000136448	A	2.44e-05	0.208613	0.000221882	G	-	17	43183108	NMT1	1
rs1053739	GTEx/v8	Brain_Anterior_cingulate_cortex_BA24	ENSG00000172992	A	2.34e-05	-0.318354	0.00121722	G	+	17	43183108	DCAKD	1
rs12948326	GTEx/v8	Brain_Anterior_cingulate_cortex_BA24	ENSG00000136448	G	4.95e-05	0.20279	0.000221882	T	-	17	43188117	NMT1	1
rs7763685	GTEx/v8	Brain_Caudate_basal_ganglia	ENSG00000124613	G	0.000117861	0.335516	3.21e-14	G	+	6	27517955	ZNF391	1
rs6934295	GTEx/v8	Brain_Caudate_basal_ganglia	ENSG00000124613	C	0.000117861	0.335516	3.21e-14	C	+	6	27518770	ZNF391	1
rs9468157	GTEx/v8	Brain_Caudate_basal_ganglia	ENSG00000124613	G	1.62e-05	0.384994	3.21e-14	G	+	6	27521890	ZNF391	1
rs2142704	GTEx/v8	Brain_Caudate_basal_ganglia	ENSG00000124613	A	1.62e-05	0.384994	3.21e-14	A	+	6	27530562	ZNF391	1
rs4236044	GTEx/v8	Brain_Caudate_basal_ganglia	ENSG00000124613	C	4.96e-05	0.359597	3.21e-14	C	+	6	27535562	ZNF391	1
rs2205828	GTEx/v8	Brain_Caudate_basal_ganglia	ENSG00000124613	C	5.29e-05	0.353908	3.21e-14	C	+	6	27537051	ZNF391	1
rs9393826	GTEx/v8	Brain_Caudate_basal_ganglia	ENSG00000124613	A	2.69e-05	0.36853	3.21e-14	A	+	6	27552770	ZNF391	1
rs6456798	GTEx/v8	Brain_Caudate_basal_ganglia	ENSG00000124613	C	2.69e-05	0.36853	3.21e-14	C	+	6	27563981	ZNF391	1
rs6936653	GTEx/v8	Brain_Caudate_basal_ganglia	ENSG00000124613	G	2.69e-05	0.36853	3.21e-14	G	+	6	27564830	ZNF391	1
rs9379994	GTEx/v8	Brain_Caudate_basal_ganglia	ENSG00000124613	A	2.92e-05	0.362338	3.21e-14	A	+	6	27571754	ZNF391	1
rs80044645	GTEx/v8	Brain_Caudate_basal_ganglia	ENSG00000124613	A	7.05e-05	-0.345022	3.21e-14	G	+	6	27585510	ZNF391	1
rs79624422	GTEx/v8	Brain_Caudate_basal_ganglia	ENSG00000124613	T	6.68e-05	-0.350241	3.21e-14	C	+	6	27588145	ZNF391	1
rs9379998	GTEx/v8	Brain_Caudate_basal_ganglia	ENSG00000124613	A	6.68e-05	-0.350241	3.21e-14	G	+	6	27604586	ZNF391	1
rs80179698	GTEx/v8	Brain_Caudate_basal_ganglia	ENSG00000124613	C	7.05e-05	-0.345022	3.21e-14	G	+	6	27610131	ZNF391	1
rs79113535	GTEx/v8	Brain_Caudate_basal_ganglia	ENSG00000124613	T	7.05e-05	-0.345022	3.21e-14	C	+	6	27610409	ZNF391	1
rs9393835	GTEx/v8	Brain_Caudate_basal_ganglia	ENSG00000124613	C	2.49e-05	-0.361416	3.21e-14	T	+	6	27611226	ZNF391	1
rs9393836	GTEx/v8	Brain_Caudate_basal_ganglia	ENSG00000124613	T	7.05e-05	-0.345022	3.21e-14	C	+	6	27611397	ZNF391	1
rs76331051	GTEx/v8	Brain_Caudate_basal_ganglia	ENSG00000124613	C	4.96e-05	-0.359597	3.21e-14	A	+	6	27614070	ZNF391	1
rs73739763	GTEx/v8	Brain_Caudate_basal_ganglia	ENSG00000124613	A	1.82e-05	-0.370616	3.21e-14	G	+	6	27614389	ZNF391	1
rs76340224	GTEx/v8	Brain_Caudate_basal_ganglia	ENSG00000124613	T	1.82e-05	-0.370616	3.21e-14	C	+	6	27614525	ZNF391	1
rs78993852	GTEx/v8	Brain_Caudate_basal_ganglia	ENSG00000124613	T	8.23e-05	-0.362877	3.21e-14	A	+	6	27617708	ZNF391	1
rs76497496	GTEx/v8	Brain_Caudate_basal_ganglia	ENSG00000124613	G	4.96e-05	-0.359597	3.21e-14	C	+	6	27617833	ZNF391	1
rs9393838	GTEx/v8	Brain_Caudate_basal_ganglia	ENSG00000124613	T	4.96e-05	-0.359597	3.21e-14	G	+	6	27618731	ZNF391	1
rs9393839	GTEx/v8	Brain_Caudate_basal_ganglia	ENSG00000124613	T	1.62e-05	-0.384994	3.21e-14	C	+	6	27619221	ZNF391	1
rs78633425	GTEx/v8	Brain_Caudate_basal_ganglia	ENSG00000124613	A	5.29e-05	-0.353908	3.21e-14	G	+	6	27619629	ZNF391	1
rs145070051	GTEx/v8	Brain_Caudate_basal_ganglia	ENSG00000124613	T	4.96e-05	-0.359597	3.21e-14	C	+	6	27622102	ZNF391	1
rs74615543	GTEx/v8	Brain_Caudate_basal_ganglia	ENSG00000124613	C	1.82e-05	-0.370616	3.21e-14	T	+	6	27622597	ZNF391	1
rs78164893	GTEx/v8	Brain_Caudate_basal_ganglia	ENSG00000124613	T	5.29e-05	-0.353908	3.21e-14	C	+	6	27622840	ZNF391	1
rs75049956	GTEx/v8	Brain_Caudate_basal_ganglia	ENSG00000124613	C	3.22e-05	-0.372034	3.21e-14	T	+	6	27623930	ZNF391	1
rs60969079	GTEx/v8	Brain_Caudate_basal_ganglia	ENSG00000124613	C	1.82e-05	-0.370616	3.21e-14	A	+	6	27625874	ZNF391	1
rs76828117	GTEx/v8	Brain_Caudate_basal_ganglia	ENSG00000124613	C	1.82e-05	-0.370616	3.21e-14	T	+	6	27626545	ZNF391	1
rs145036279	GTEx/v8	Brain_Caudate_basal_ganglia	ENSG00000124613	TA	0.000178738	-0.419017	3.21e-14	T	+	6	27665414	ZNF391	1
rs5875151	GTEx/v8	Brain_Caudate_basal_ganglia	ENSG00000187987	GA	4.38e-08	0.421947	2.13e-07	G	-	6	28180732	ZSCAN23	1
rs5875151	GTEx/v8	Brain_Caudate_basal_ganglia	ENSG00000198315	GA	3.72e-06	-0.192825	3.27e-05	G	+	6	28180732	ZKSCAN8	1
rs5875151	GTEx/v8	Brain_Caudate_basal_ganglia	ENSG00000235109	GA	5.11e-15	0.724914	3.09e-12	G	-	6	28180732	ZSCAN31	1
rs1150705	GTEx/v8	Brain_Caudate_basal_ganglia	ENSG00000187987	G	7.42e-07	0.378162	2.13e-07	T	-	6	28193786	ZSCAN23	1
rs1150705	GTEx/v8	Brain_Caudate_basal_ganglia	ENSG00000198315	G	2.78e-05	-0.172707	3.27e-05	T	+	6	28193786	ZKSCAN8	1
rs1150705	GTEx/v8	Brain_Caudate_basal_ganglia	ENSG00000235109	G	1.28e-14	0.70375	3.09e-12	T	-	6	28193786	ZSCAN31	1
rs1150707	GTEx/v8	Brain_Caudate_basal_ganglia	ENSG00000187987	T	4.38e-08	0.421947	2.13e-07	C	-	6	28197605	ZSCAN23	1
rs1150707	GTEx/v8	Brain_Caudate_basal_ganglia	ENSG00000198315	T	3.72e-06	-0.192825	3.27e-05	C	+	6	28197605	ZKSCAN8	1
rs1150707	GTEx/v8	Brain_Caudate_basal_ganglia	ENSG00000235109	T	5.11e-15	0.724914	3.09e-12	C	-	6	28197605	ZSCAN31	1
rs1233713	GTEx/v8	Brain_Caudate_basal_ganglia	ENSG00000187987	G	4.38e-08	0.421947	2.13e-07	A	-	6	28198281	ZSCAN23	1
rs1233713	GTEx/v8	Brain_Caudate_basal_ganglia	ENSG00000198315	G	3.72e-06	-0.192825	3.27e-05	A	+	6	28198281	ZKSCAN8	1
rs1233713	GTEx/v8	Brain_Caudate_basal_ganglia	ENSG00000235109	G	5.11e-15	0.724914	3.09e-12	A	-	6	28198281	ZSCAN31	1
rs67734300	GTEx/v8	Brain_Caudate_basal_ganglia	ENSG00000187987	A	0.000103331	0.329156	2.13e-07	AACTGGTG	-	6	28214160	ZSCAN23	1
rs67734300	GTEx/v8	Brain_Caudate_basal_ganglia	ENSG00000235109	A	3.18e-09	0.613688	3.09e-12	AACTGGTG	-	6	28214160	ZSCAN31	1
rs71303501	GTEx/v8	Brain_Caudate_basal_ganglia	ENSG00000235109	CAAAG	5.76e-07	0.543052	3.09e-12	C	-	6	28218324	ZSCAN31	1
rs12214383	GTEx/v8	Brain_Caudate_basal_ganglia	ENSG00000187987	C	3.54e-06	-0.370596	2.13e-07	C	-	6	28223731	ZSCAN23	1
rs12214383	GTEx/v8	Brain_Caudate_basal_ganglia	ENSG00000235109	C	1.2e-11	-0.658031	3.09e-12	C	-	6	28223731	ZSCAN31	1
rs1531681	GTEx/v8	Brain_Caudate_basal_ganglia	ENSG00000187987	A	3.54e-06	-0.370596	2.13e-07	A	-	6	28226878	ZSCAN23	1
rs1531681	GTEx/v8	Brain_Caudate_basal_ganglia	ENSG00000235109	A	1.2e-11	-0.658031	3.09e-12	A	-	6	28226878	ZSCAN31	1
rs213237	GTEx/v8	Brain_Caudate_basal_ganglia	ENSG00000187987	C	2.16e-08	0.421232	2.13e-07	T	-	6	28323938	ZSCAN23	1
rs213237	GTEx/v8	Brain_Caudate_basal_ganglia	ENSG00000198315	C	3.49e-05	-0.169925	3.27e-05	T	+	6	28323938	ZKSCAN8	1
rs213237	GTEx/v8	Brain_Caudate_basal_ganglia	ENSG00000235109	C	5.51e-13	0.66304	3.09e-12	T	-	6	28323938	ZSCAN31	1
rs213236	GTEx/v8	Brain_Caudate_basal_ganglia	ENSG00000187987	C	1.34e-08	0.430416	2.13e-07	T	-	6	28324397	ZSCAN23	1
rs213236	GTEx/v8	Brain_Caudate_basal_ganglia	ENSG00000198315	C	1.72e-05	-0.177552	3.27e-05	T	+	6	28324397	ZKSCAN8	1
rs213236	GTEx/v8	Brain_Caudate_basal_ganglia	ENSG00000235109	C	3.93e-14	0.695579	3.09e-12	T	-	6	28324397	ZSCAN31	1
rs213232	GTEx/v8	Brain_Caudate_basal_ganglia	ENSG00000187987	G	1.15e-08	0.429311	2.13e-07	A	-	6	28326490	ZSCAN23	1
rs213232	GTEx/v8	Brain_Caudate_basal_ganglia	ENSG00000198315	G	1.29e-05	-0.178866	3.27e-05	A	+	6	28326490	ZKSCAN8	1
rs213232	GTEx/v8	Brain_Caudate_basal_ganglia	ENSG00000235109	G	2.15e-14	0.69689	3.09e-12	A	-	6	28326490	ZSCAN31	1
rs6503419	GTEx/v8	Brain_Caudate_basal_ganglia	ENSG00000136448	C	1.27e-10	-0.343837	1.94e-07	C	-	17	43149988	NMT1	1
rs2157839	GTEx/v8	Brain_Caudate_basal_ganglia	ENSG00000136448	C	1.27e-10	-0.343837	1.94e-07	C	-	17	43151400	NMT1	1
rs6503420	GTEx/v8	Brain_Caudate_basal_ganglia	ENSG00000136448	G	1.27e-10	-0.343837	1.94e-07	G	-	17	43152719	NMT1	1
rs8074938	GTEx/v8	Brain_Caudate_basal_ganglia	ENSG00000136448	G	1.27e-10	-0.343837	1.94e-07	G	-	17	43153006	NMT1	1
rs7213273	GTEx/v8	Brain_Caudate_basal_ganglia	ENSG00000136448	A	2.53e-10	-0.338686	1.94e-07	A	-	17	43155914	NMT1	1
rs2027995	GTEx/v8	Brain_Caudate_basal_ganglia	ENSG00000136448	T	1.27e-10	-0.343837	1.94e-07	T	-	17	43161353	NMT1	1
rs6416904	GTEx/v8	Brain_Caudate_basal_ganglia	ENSG00000136448	G	2.53e-10	-0.338686	1.94e-07	G	-	17	43163756	NMT1	1
rs7502512	GTEx/v8	Brain_Caudate_basal_ganglia	ENSG00000136448	T	2.53e-10	-0.338686	1.94e-07	T	-	17	43166450	NMT1	1
rs2239919	GTEx/v8	Brain_Caudate_basal_ganglia	ENSG00000136448	G	9e-10	-0.333333	1.94e-07	G	-	17	43169392	NMT1	1
rs12936234	GTEx/v8	Brain_Caudate_basal_ganglia	ENSG00000136448	C	4.15e-11	-0.350954	1.94e-07	C	-	17	43177951	NMT1	1
rs1053739	GTEx/v8	Brain_Caudate_basal_ganglia	ENSG00000136448	A	4.15e-11	0.350954	1.94e-07	G	-	17	43183108	NMT1	1
rs12948326	GTEx/v8	Brain_Caudate_basal_ganglia	ENSG00000136448	G	1.51e-09	0.332432	1.94e-07	T	-	17	43188117	NMT1	1
rs255335	GTEx/v8	Brain_Cerebellar_Hemisphere	ENSG00000185261	C	6.65e-07	-0.57062	5.49e-11	C	-	5	94096638	KIAA0825	1
rs36139668	GTEx/v8	Brain_Cerebellar_Hemisphere	ENSG00000185261	AC	6.65e-07	-0.57062	5.49e-11	AC	-	5	94102169	KIAA0825	1
rs255352	GTEx/v8	Brain_Cerebellar_Hemisphere	ENSG00000185261	G	1.75e-05	-0.478027	5.49e-11	G	-	5	94123853	KIAA0825	1
rs255347	GTEx/v8	Brain_Cerebellar_Hemisphere	ENSG00000185261	T	7.25e-07	-0.482618	5.49e-11	T	-	5	94127599	KIAA0825	1
rs194257	GTEx/v8	Brain_Cerebellar_Hemisphere	ENSG00000185261	T	3.4e-06	-0.542666	5.49e-11	T	-	5	94128715	KIAA0825	1
rs255345	GTEx/v8	Brain_Cerebellar_Hemisphere	ENSG00000185261	G	6.97e-07	-0.566195	5.49e-11	G	-	5	94130505	KIAA0825	1
rs255344	GTEx/v8	Brain_Cerebellar_Hemisphere	ENSG00000185261	T	1.75e-05	-0.478027	5.49e-11	T	-	5	94131308	KIAA0825	1
rs255338	GTEx/v8	Brain_Cerebellar_Hemisphere	ENSG00000185261	C	1.75e-05	-0.478027	5.49e-11	C	-	5	94133721	KIAA0825	1
rs194256	GTEx/v8	Brain_Cerebellar_Hemisphere	ENSG00000185261	T	2.58e-07	-0.49318	5.49e-11	T	-	5	94135819	KIAA0825	1
rs255340	GTEx/v8	Brain_Cerebellar_Hemisphere	ENSG00000185261	C	3.4e-06	-0.542666	5.49e-11	C	-	5	94137371	KIAA0825	1
rs255342	GTEx/v8	Brain_Cerebellar_Hemisphere	ENSG00000185261	A	1.75e-05	-0.478027	5.49e-11	A	-	5	94139726	KIAA0825	1
rs255337	GTEx/v8	Brain_Cerebellar_Hemisphere	ENSG00000185261	G	3.4e-06	-0.542666	5.49e-11	G	-	5	94141785	KIAA0825	1
rs255336	GTEx/v8	Brain_Cerebellar_Hemisphere	ENSG00000185261	A	2.58e-07	-0.49318	5.49e-11	A	-	5	94142030	KIAA0825	1
rs9393826	GTEx/v8	Brain_Cerebellar_Hemisphere	ENSG00000124613	A	0.000152645	0.408278	3.08e-26	A	+	6	27552770	ZNF391	1
rs6456798	GTEx/v8	Brain_Cerebellar_Hemisphere	ENSG00000124613	C	0.000152645	0.408278	3.08e-26	C	+	6	27563981	ZNF391	1
rs6936653	GTEx/v8	Brain_Cerebellar_Hemisphere	ENSG00000124613	G	0.000152645	0.408278	3.08e-26	G	+	6	27564830	ZNF391	1
rs9379994	GTEx/v8	Brain_Cerebellar_Hemisphere	ENSG00000124613	A	0.000168533	0.401361	3.08e-26	A	+	6	27571754	ZNF391	1
rs73739763	GTEx/v8	Brain_Cerebellar_Hemisphere	ENSG00000124613	A	0.000236223	-0.404917	3.08e-26	G	+	6	27614389	ZNF391	1
rs76340224	GTEx/v8	Brain_Cerebellar_Hemisphere	ENSG00000124613	T	0.000236223	-0.404917	3.08e-26	C	+	6	27614525	ZNF391	1
rs74615543	GTEx/v8	Brain_Cerebellar_Hemisphere	ENSG00000124613	C	0.000236223	-0.404917	3.08e-26	T	+	6	27622597	ZNF391	1
rs60969079	GTEx/v8	Brain_Cerebellar_Hemisphere	ENSG00000124613	C	0.000236223	-0.404917	3.08e-26	A	+	6	27625874	ZNF391	1
rs76828117	GTEx/v8	Brain_Cerebellar_Hemisphere	ENSG00000124613	C	0.000236223	-0.404917	3.08e-26	T	+	6	27626545	ZNF391	1
rs3175123	GTEx/v8	Brain_Cerebellar_Hemisphere	ENSG00000235109	C	0.000282668	0.803887	1.2e-06	T	-	6	27778982	ZSCAN31	1
rs3800321	GTEx/v8	Brain_Cerebellar_Hemisphere	ENSG00000235109	C	0.000282668	0.803887	1.2e-06	A	-	6	27846114	ZSCAN31	1
rs988084	GTEx/v8	Brain_Cerebellar_Hemisphere	ENSG00000235109	T	0.000134904	1.63103	1.2e-06	C	-	6	28177492	ZSCAN31	1
rs988083	GTEx/v8	Brain_Cerebellar_Hemisphere	ENSG00000235109	T	0.000134904	1.63103	1.2e-06	C	-	6	28177588	ZSCAN31	1
rs5875151	GTEx/v8	Brain_Cerebellar_Hemisphere	ENSG00000187987	GA	2.4e-12	0.370211	3.5e-09	G	-	6	28180732	ZSCAN23	1
rs5875151	GTEx/v8	Brain_Cerebellar_Hemisphere	ENSG00000235109	GA	1.55e-07	0.527834	1.2e-06	G	-	6	28180732	ZSCAN31	1
rs1150705	GTEx/v8	Brain_Cerebellar_Hemisphere	ENSG00000187987	G	7.37e-11	0.346647	3.5e-09	T	-	6	28193786	ZSCAN23	1
rs1150705	GTEx/v8	Brain_Cerebellar_Hemisphere	ENSG00000235109	G	5.23e-08	0.543291	1.2e-06	T	-	6	28193786	ZSCAN31	1
rs1150707	GTEx/v8	Brain_Cerebellar_Hemisphere	ENSG00000187987	T	2.4e-12	0.370211	3.5e-09	C	-	6	28197605	ZSCAN23	1
rs1150707	GTEx/v8	Brain_Cerebellar_Hemisphere	ENSG00000235109	T	1.55e-07	0.527834	1.2e-06	C	-	6	28197605	ZSCAN31	1
rs1233713	GTEx/v8	Brain_Cerebellar_Hemisphere	ENSG00000187987	G	1.58e-12	0.372822	3.5e-09	A	-	6	28198281	ZSCAN23	1
rs1233713	GTEx/v8	Brain_Cerebellar_Hemisphere	ENSG00000189298	G	0.00039234	-0.266605	0.00119927	A	+	6	28198281	ZKSCAN3	1
rs1233713	GTEx/v8	Brain_Cerebellar_Hemisphere	ENSG00000235109	G	2.91e-07	0.517202	1.2e-06	A	-	6	28198281	ZSCAN31	1
rs67734300	GTEx/v8	Brain_Cerebellar_Hemisphere	ENSG00000187987	A	4.59e-05	0.250237	3.5e-09	AACTGGTG	-	6	28214160	ZSCAN23	1
rs71303501	GTEx/v8	Brain_Cerebellar_Hemisphere	ENSG00000187987	CAAAG	9.94e-05	0.244613	3.5e-09	C	-	6	28218324	ZSCAN23	1
rs12214383	GTEx/v8	Brain_Cerebellar_Hemisphere	ENSG00000187987	C	7.63e-10	-0.345024	3.5e-09	C	-	6	28223731	ZSCAN23	1
rs12214383	GTEx/v8	Brain_Cerebellar_Hemisphere	ENSG00000235109	C	7.61e-07	-0.520699	1.2e-06	C	-	6	28223731	ZSCAN31	1
rs1531681	GTEx/v8	Brain_Cerebellar_Hemisphere	ENSG00000187987	A	7.63e-10	-0.345024	3.5e-09	A	-	6	28226878	ZSCAN23	1
rs1531681	GTEx/v8	Brain_Cerebellar_Hemisphere	ENSG00000235109	A	7.61e-07	-0.520699	1.2e-06	A	-	6	28226878	ZSCAN31	1
rs78224691	GTEx/v8	Brain_Cerebellar_Hemisphere	ENSG00000235109	A	0.000263179	0.4403	1.2e-06	G	-	6	28237110	ZSCAN31	1
rs16893889	GTEx/v8	Brain_Cerebellar_Hemisphere	ENSG00000235109	G	0.000263179	0.4403	1.2e-06	A	-	6	28237172	ZSCAN31	1
rs2179174	GTEx/v8	Brain_Cerebellar_Hemisphere	ENSG00000235109	G	0.000263179	0.4403	1.2e-06	A	-	6	28238969	ZSCAN31	1
rs213237	GTEx/v8	Brain_Cerebellar_Hemisphere	ENSG00000187987	C	2.99e-12	0.376824	3.5e-09	T	-	6	28323938	ZSCAN23	1
rs213237	GTEx/v8	Brain_Cerebellar_Hemisphere	ENSG00000189298	C	0.000124667	-0.293566	0.00119927	T	+	6	28323938	ZKSCAN3	1
rs213237	GTEx/v8	Brain_Cerebellar_Hemisphere	ENSG00000235109	C	3.34e-06	0.482916	1.2e-06	T	-	6	28323938	ZSCAN31	1
rs213236	GTEx/v8	Brain_Cerebellar_Hemisphere	ENSG00000187987	C	5.29e-13	0.385428	3.5e-09	T	-	6	28324397	ZSCAN23	1
rs213236	GTEx/v8	Brain_Cerebellar_Hemisphere	ENSG00000189298	C	0.00010225	-0.295511	0.00119927	T	+	6	28324397	ZKSCAN3	1
rs213236	GTEx/v8	Brain_Cerebellar_Hemisphere	ENSG00000235109	C	6.19e-06	0.46806	1.2e-06	T	-	6	28324397	ZSCAN31	1
rs213232	GTEx/v8	Brain_Cerebellar_Hemisphere	ENSG00000187987	G	1.59e-13	0.39154	3.5e-09	A	-	6	28326490	ZSCAN23	1
rs213232	GTEx/v8	Brain_Cerebellar_Hemisphere	ENSG00000189298	G	8.59e-05	-0.297834	0.00119927	A	+	6	28326490	ZKSCAN3	1
rs213232	GTEx/v8	Brain_Cerebellar_Hemisphere	ENSG00000235109	G	9.59e-06	0.457989	1.2e-06	A	-	6	28326490	ZSCAN31	1
rs6503419	GTEx/v8	Brain_Cerebellar_Hemisphere	ENSG00000136448	C	1.23e-05	-0.238648	0.00258696	C	-	17	43149988	NMT1	1
rs6503419	GTEx/v8	Brain_Cerebellar_Hemisphere	ENSG00000172992	C	1.69e-14	0.426584	1.44e-16	C	+	17	43149988	DCAKD	1
rs2157839	GTEx/v8	Brain_Cerebellar_Hemisphere	ENSG00000136448	C	1.23e-05	-0.238648	0.00258696	C	-	17	43151400	NMT1	1
rs2157839	GTEx/v8	Brain_Cerebellar_Hemisphere	ENSG00000172992	C	1.69e-14	0.426584	1.44e-16	C	+	17	43151400	DCAKD	1
rs6503420	GTEx/v8	Brain_Cerebellar_Hemisphere	ENSG00000136448	G	1.23e-05	-0.238648	0.00258696	G	-	17	43152719	NMT1	1
rs6503420	GTEx/v8	Brain_Cerebellar_Hemisphere	ENSG00000172992	G	1.69e-14	0.426584	1.44e-16	G	+	17	43152719	DCAKD	1
rs8074938	GTEx/v8	Brain_Cerebellar_Hemisphere	ENSG00000136448	G	1.23e-05	-0.238648	0.00258696	G	-	17	43153006	NMT1	1
rs8074938	GTEx/v8	Brain_Cerebellar_Hemisphere	ENSG00000172992	G	1.69e-14	0.426584	1.44e-16	G	+	17	43153006	DCAKD	1
rs7213273	GTEx/v8	Brain_Cerebellar_Hemisphere	ENSG00000136448	A	1.01e-05	-0.238963	0.00258696	A	-	17	43155914	NMT1	1
rs7213273	GTEx/v8	Brain_Cerebellar_Hemisphere	ENSG00000172992	A	1.08e-14	0.425842	1.44e-16	A	+	17	43155914	DCAKD	1
rs2027995	GTEx/v8	Brain_Cerebellar_Hemisphere	ENSG00000136448	T	1.23e-05	-0.238648	0.00258696	T	-	17	43161353	NMT1	1
rs2027995	GTEx/v8	Brain_Cerebellar_Hemisphere	ENSG00000172992	T	1.69e-14	0.426584	1.44e-16	T	+	17	43161353	DCAKD	1
rs6416904	GTEx/v8	Brain_Cerebellar_Hemisphere	ENSG00000136448	G	1.01e-05	-0.238963	0.00258696	G	-	17	43163756	NMT1	1
rs6416904	GTEx/v8	Brain_Cerebellar_Hemisphere	ENSG00000172992	G	1.08e-14	0.425842	1.44e-16	G	+	17	43163756	DCAKD	1
rs7502512	GTEx/v8	Brain_Cerebellar_Hemisphere	ENSG00000136448	T	1.01e-05	-0.238963	0.00258696	T	-	17	43166450	NMT1	1
rs7502512	GTEx/v8	Brain_Cerebellar_Hemisphere	ENSG00000172992	T	1.08e-14	0.425842	1.44e-16	T	+	17	43166450	DCAKD	1
rs2239919	GTEx/v8	Brain_Cerebellar_Hemisphere	ENSG00000136448	G	3.36e-05	-0.223353	0.00258696	G	-	17	43169392	NMT1	1
rs2239919	GTEx/v8	Brain_Cerebellar_Hemisphere	ENSG00000172992	G	3.17e-14	0.415876	1.44e-16	G	+	17	43169392	DCAKD	1
rs12936234	GTEx/v8	Brain_Cerebellar_Hemisphere	ENSG00000136448	C	5.73e-06	-0.245428	0.00258696	C	-	17	43177951	NMT1	1
rs12936234	GTEx/v8	Brain_Cerebellar_Hemisphere	ENSG00000172992	C	4.04e-14	0.419015	1.44e-16	C	+	17	43177951	DCAKD	1
rs1053739	GTEx/v8	Brain_Cerebellar_Hemisphere	ENSG00000136448	A	5.73e-06	0.245428	0.00258696	G	-	17	43183108	NMT1	1
rs1053739	GTEx/v8	Brain_Cerebellar_Hemisphere	ENSG00000172992	A	4.04e-14	-0.419015	1.44e-16	G	+	17	43183108	DCAKD	1
rs12948326	GTEx/v8	Brain_Cerebellar_Hemisphere	ENSG00000136448	G	3.42e-06	0.261135	0.00258696	T	-	17	43188117	NMT1	1
rs12948326	GTEx/v8	Brain_Cerebellar_Hemisphere	ENSG00000172992	G	1.41e-13	-0.428657	1.44e-16	T	+	17	43188117	DCAKD	1
rs6911283	GTEx/v8	Brain_Cerebellum	ENSG00000124613	A	5.18e-06	0.505501	1.72e-20	A	+	6	27515505	ZNF391	1
rs7763685	GTEx/v8	Brain_Cerebellum	ENSG00000124613	G	9.83e-07	0.518515	1.72e-20	G	+	6	27517955	ZNF391	1
rs6934295	GTEx/v8	Brain_Cerebellum	ENSG00000124613	C	9.83e-07	0.518515	1.72e-20	C	+	6	27518770	ZNF391	1
rs9468157	GTEx/v8	Brain_Cerebellum	ENSG00000124613	G	1.97e-06	0.523687	1.72e-20	G	+	6	27521890	ZNF391	1
rs2142704	GTEx/v8	Brain_Cerebellum	ENSG00000124613	A	1.97e-06	0.523687	1.72e-20	A	+	6	27530562	ZNF391	1
rs4236044	GTEx/v8	Brain_Cerebellum	ENSG00000124613	C	5.84e-07	0.539818	1.72e-20	C	+	6	27535562	ZNF391	1
rs4236044	GTEx/v8	Brain_Cerebellum	ENSG00000235109	C	0.000225533	-0.568471	6.85e-08	C	-	6	27535562	ZSCAN31	1
rs2205828	GTEx/v8	Brain_Cerebellum	ENSG00000124613	C	4.38e-07	0.541674	1.72e-20	C	+	6	27537051	ZNF391	1
rs9393826	GTEx/v8	Brain_Cerebellum	ENSG00000124613	A	1.1e-07	0.546705	1.72e-20	A	+	6	27552770	ZNF391	1
rs6456798	GTEx/v8	Brain_Cerebellum	ENSG00000124613	C	1.1e-07	0.546705	1.72e-20	C	+	6	27563981	ZNF391	1
rs6936653	GTEx/v8	Brain_Cerebellum	ENSG00000124613	G	1.1e-07	0.546705	1.72e-20	G	+	6	27564830	ZNF391	1
rs9379994	GTEx/v8	Brain_Cerebellum	ENSG00000124613	A	8.24e-08	0.548188	1.72e-20	A	+	6	27571754	ZNF391	1
rs80044645	GTEx/v8	Brain_Cerebellum	ENSG00000124613	A	8.18e-07	-0.526095	1.72e-20	G	+	6	27585510	ZNF391	1
rs79624422	GTEx/v8	Brain_Cerebellum	ENSG00000124613	T	1.07e-06	-0.524689	1.72e-20	C	+	6	27588145	ZNF391	1
rs79624422	GTEx/v8	Brain_Cerebellum	ENSG00000235109	T	0.000287816	0.555733	6.85e-08	C	-	6	27588145	ZSCAN31	1
rs9379998	GTEx/v8	Brain_Cerebellum	ENSG00000124613	A	1.08e-05	-0.478066	1.72e-20	G	+	6	27604586	ZNF391	1
rs80179698	GTEx/v8	Brain_Cerebellum	ENSG00000124613	C	8.18e-07	-0.526095	1.72e-20	G	+	6	27610131	ZNF391	1
rs79113535	GTEx/v8	Brain_Cerebellum	ENSG00000124613	T	8.18e-07	-0.526095	1.72e-20	C	+	6	27610409	ZNF391	1
rs9393835	GTEx/v8	Brain_Cerebellum	ENSG00000124613	C	4.27e-07	-0.529841	1.72e-20	T	+	6	27611226	ZNF391	1
rs9393836	GTEx/v8	Brain_Cerebellum	ENSG00000124613	T	8.18e-07	-0.526095	1.72e-20	C	+	6	27611397	ZNF391	1
rs76331051	GTEx/v8	Brain_Cerebellum	ENSG00000124613	C	5.84e-07	-0.539818	1.72e-20	A	+	6	27614070	ZNF391	1
rs76331051	GTEx/v8	Brain_Cerebellum	ENSG00000235109	C	0.000225533	0.568471	6.85e-08	A	-	6	27614070	ZSCAN31	1
rs73739763	GTEx/v8	Brain_Cerebellum	ENSG00000124613	A	2.21e-07	-0.545937	1.72e-20	G	+	6	27614389	ZNF391	1
rs76340224	GTEx/v8	Brain_Cerebellum	ENSG00000124613	T	2.21e-07	-0.545937	1.72e-20	C	+	6	27614525	ZNF391	1
rs78993852	GTEx/v8	Brain_Cerebellum	ENSG00000124613	T	3.44e-07	-0.573907	1.72e-20	A	+	6	27617708	ZNF391	1
rs78993852	GTEx/v8	Brain_Cerebellum	ENSG00000235109	T	0.000450458	0.56538	6.85e-08	A	-	6	27617708	ZSCAN31	1
rs76497496	GTEx/v8	Brain_Cerebellum	ENSG00000124613	G	5.84e-07	-0.539818	1.72e-20	C	+	6	27617833	ZNF391	1
rs76497496	GTEx/v8	Brain_Cerebellum	ENSG00000235109	G	0.000225533	0.568471	6.85e-08	C	-	6	27617833	ZSCAN31	1
rs9393838	GTEx/v8	Brain_Cerebellum	ENSG00000124613	T	5.84e-07	-0.539818	1.72e-20	G	+	6	27618731	ZNF391	1
rs9393838	GTEx/v8	Brain_Cerebellum	ENSG00000235109	T	0.000225533	0.568471	6.85e-08	G	-	6	27618731	ZSCAN31	1
rs9393839	GTEx/v8	Brain_Cerebellum	ENSG00000124613	T	1.97e-06	-0.523687	1.72e-20	C	+	6	27619221	ZNF391	1
rs78633425	GTEx/v8	Brain_Cerebellum	ENSG00000124613	A	4.38e-07	-0.541674	1.72e-20	G	+	6	27619629	ZNF391	1
rs145070051	GTEx/v8	Brain_Cerebellum	ENSG00000124613	T	5.84e-07	-0.539818	1.72e-20	C	+	6	27622102	ZNF391	1
rs145070051	GTEx/v8	Brain_Cerebellum	ENSG00000235109	T	0.000225533	0.568471	6.85e-08	C	-	6	27622102	ZSCAN31	1
rs74615543	GTEx/v8	Brain_Cerebellum	ENSG00000124613	C	2.21e-07	-0.545937	1.72e-20	T	+	6	27622597	ZNF391	1
rs78164893	GTEx/v8	Brain_Cerebellum	ENSG00000124613	T	4.38e-07	-0.541674	1.72e-20	C	+	6	27622840	ZNF391	1
rs75049956	GTEx/v8	Brain_Cerebellum	ENSG00000124613	C	4.59e-07	-0.548607	1.72e-20	T	+	6	27623930	ZNF391	1
rs75049956	GTEx/v8	Brain_Cerebellum	ENSG00000235109	C	0.000159492	0.585773	6.85e-08	T	-	6	27623930	ZSCAN31	1
rs60969079	GTEx/v8	Brain_Cerebellum	ENSG00000124613	C	2.21e-07	-0.545937	1.72e-20	A	+	6	27625874	ZNF391	1
rs76828117	GTEx/v8	Brain_Cerebellum	ENSG00000124613	C	2.21e-07	-0.545937	1.72e-20	T	+	6	27626545	ZNF391	1
rs9380000	GTEx/v8	Brain_Cerebellum	ENSG00000124613	T	0.000236338	-0.457677	1.72e-20	G	+	6	27627458	ZNF391	1
rs9380000	GTEx/v8	Brain_Cerebellum	ENSG00000235109	T	1.2e-05	0.758284	6.85e-08	G	-	6	27627458	ZSCAN31	1
rs75083316	GTEx/v8	Brain_Cerebellum	ENSG00000124613	G	0.000236338	-0.457677	1.72e-20	A	+	6	27636354	ZNF391	1
rs75083316	GTEx/v8	Brain_Cerebellum	ENSG00000235109	G	1.2e-05	0.758284	6.85e-08	A	-	6	27636354	ZSCAN31	1
rs78149975	GTEx/v8	Brain_Cerebellum	ENSG00000124613	T	0.000236338	-0.457677	1.72e-20	C	+	6	27636378	ZNF391	1
rs78149975	GTEx/v8	Brain_Cerebellum	ENSG00000235109	T	1.2e-05	0.758284	6.85e-08	C	-	6	27636378	ZSCAN31	1
rs1973889	GTEx/v8	Brain_Cerebellum	ENSG00000235109	C	1.71e-05	0.763432	6.85e-08	T	-	6	27640004	ZSCAN31	1
rs73385147	GTEx/v8	Brain_Cerebellum	ENSG00000124613	T	0.000236338	-0.457677	1.72e-20	C	+	6	27647165	ZNF391	1
rs73385147	GTEx/v8	Brain_Cerebellum	ENSG00000235109	T	1.2e-05	0.758284	6.85e-08	C	-	6	27647165	ZSCAN31	1
rs73385152	GTEx/v8	Brain_Cerebellum	ENSG00000124613	G	0.000236338	-0.457677	1.72e-20	C	+	6	27648908	ZNF391	1
rs73385152	GTEx/v8	Brain_Cerebellum	ENSG00000235109	G	1.2e-05	0.758284	6.85e-08	C	-	6	27648908	ZSCAN31	1
rs9368525	GTEx/v8	Brain_Cerebellum	ENSG00000124613	T	0.000123346	-0.468692	1.72e-20	C	+	6	27650167	ZNF391	1
rs9368525	GTEx/v8	Brain_Cerebellum	ENSG00000235109	T	6.5e-05	0.682854	6.85e-08	C	-	6	27650167	ZSCAN31	1
rs73385154	GTEx/v8	Brain_Cerebellum	ENSG00000124613	T	0.000236338	-0.457677	1.72e-20	C	+	6	27650521	ZNF391	1
rs73385154	GTEx/v8	Brain_Cerebellum	ENSG00000235109	T	1.2e-05	0.758284	6.85e-08	C	-	6	27650521	ZSCAN31	1
rs74543628	GTEx/v8	Brain_Cerebellum	ENSG00000124613	G	0.000236338	-0.457677	1.72e-20	A	+	6	27651995	ZNF391	1
rs74543628	GTEx/v8	Brain_Cerebellum	ENSG00000235109	G	1.2e-05	0.758284	6.85e-08	A	-	6	27651995	ZSCAN31	1
rs12665188	GTEx/v8	Brain_Cerebellum	ENSG00000124613	C	0.000236338	-0.457677	1.72e-20	G	+	6	27652560	ZNF391	1
rs12665188	GTEx/v8	Brain_Cerebellum	ENSG00000235109	C	1.2e-05	0.758284	6.85e-08	G	-	6	27652560	ZSCAN31	1
rs12665167	GTEx/v8	Brain_Cerebellum	ENSG00000124613	A	0.000236338	-0.457677	1.72e-20	C	+	6	27652561	ZNF391	1
rs12665167	GTEx/v8	Brain_Cerebellum	ENSG00000235109	A	1.2e-05	0.758284	6.85e-08	C	-	6	27652561	ZSCAN31	1
rs9357044	GTEx/v8	Brain_Cerebellum	ENSG00000124613	C	0.000236338	-0.457677	1.72e-20	A	+	6	27653383	ZNF391	1
rs9357044	GTEx/v8	Brain_Cerebellum	ENSG00000235109	C	1.2e-05	0.758284	6.85e-08	A	-	6	27653383	ZSCAN31	1
rs9380005	GTEx/v8	Brain_Cerebellum	ENSG00000124613	G	0.000236338	-0.457677	1.72e-20	A	+	6	27654285	ZNF391	1
rs9380005	GTEx/v8	Brain_Cerebellum	ENSG00000235109	G	1.2e-05	0.758284	6.85e-08	A	-	6	27654285	ZSCAN31	1
rs77655349	GTEx/v8	Brain_Cerebellum	ENSG00000124613	T	0.000303943	-0.454134	1.72e-20	C	+	6	27655022	ZNF391	1
rs77655349	GTEx/v8	Brain_Cerebellum	ENSG00000235109	T	2.99e-06	0.813596	6.85e-08	C	-	6	27655022	ZSCAN31	1
rs6906653	GTEx/v8	Brain_Cerebellum	ENSG00000124613	G	0.000236338	-0.457677	1.72e-20	A	+	6	27655096	ZNF391	1
rs6906653	GTEx/v8	Brain_Cerebellum	ENSG00000235109	G	1.2e-05	0.758284	6.85e-08	A	-	6	27655096	ZSCAN31	1
rs1555021	GTEx/v8	Brain_Cerebellum	ENSG00000235109	G	1.71e-05	0.763432	6.85e-08	T	-	6	27655994	ZSCAN31	1
rs10946943	GTEx/v8	Brain_Cerebellum	ENSG00000124613	A	0.000236338	-0.457677	1.72e-20	G	+	6	27656255	ZNF391	1
rs10946943	GTEx/v8	Brain_Cerebellum	ENSG00000235109	A	1.2e-05	0.758284	6.85e-08	G	-	6	27656255	ZSCAN31	1
rs12055685	GTEx/v8	Brain_Cerebellum	ENSG00000124613	G	0.000303943	-0.454134	1.72e-20	A	+	6	27656400	ZNF391	1
rs12055685	GTEx/v8	Brain_Cerebellum	ENSG00000235109	G	2.99e-06	0.813596	6.85e-08	A	-	6	27656400	ZSCAN31	1
rs6920044	GTEx/v8	Brain_Cerebellum	ENSG00000124613	A	0.000236338	-0.457677	1.72e-20	G	+	6	27657647	ZNF391	1
rs6920044	GTEx/v8	Brain_Cerebellum	ENSG00000235109	A	1.2e-05	0.758284	6.85e-08	G	-	6	27657647	ZSCAN31	1
rs878241	GTEx/v8	Brain_Cerebellum	ENSG00000124613	C	0.000236338	-0.457677	1.72e-20	T	+	6	27658907	ZNF391	1
rs878241	GTEx/v8	Brain_Cerebellum	ENSG00000235109	C	1.2e-05	0.758284	6.85e-08	T	-	6	27658907	ZSCAN31	1
rs78883556	GTEx/v8	Brain_Cerebellum	ENSG00000235109	C	1.71e-05	0.763432	6.85e-08	G	-	6	27660528	ZSCAN31	1
rs16867916	GTEx/v8	Brain_Cerebellum	ENSG00000124613	T	0.000303943	-0.454134	1.72e-20	C	+	6	27663942	ZNF391	1
rs16867916	GTEx/v8	Brain_Cerebellum	ENSG00000235109	T	2.99e-06	0.813596	6.85e-08	C	-	6	27663942	ZSCAN31	1
rs112644424	GTEx/v8	Brain_Cerebellum	ENSG00000235109	T	1.71e-05	0.763432	6.85e-08	C	-	6	27664895	ZSCAN31	1
rs145036279	GTEx/v8	Brain_Cerebellum	ENSG00000124613	TA	0.000344344	-0.493011	1.72e-20	T	+	6	27665414	ZNF391	1
rs145036279	GTEx/v8	Brain_Cerebellum	ENSG00000235109	TA	9.23e-05	0.752883	6.85e-08	T	-	6	27665414	ZSCAN31	1
rs75089161	GTEx/v8	Brain_Cerebellum	ENSG00000235109	C	1.71e-05	0.763432	6.85e-08	T	-	6	27665758	ZSCAN31	1
rs12663707	GTEx/v8	Brain_Cerebellum	ENSG00000124613	A	0.000303943	-0.454134	1.72e-20	G	+	6	27668013	ZNF391	1
rs12663707	GTEx/v8	Brain_Cerebellum	ENSG00000235109	A	2.99e-06	0.813596	6.85e-08	G	-	6	27668013	ZSCAN31	1
rs7753236	GTEx/v8	Brain_Cerebellum	ENSG00000124613	G	0.000303943	-0.454134	1.72e-20	A	+	6	27668958	ZNF391	1
rs7753236	GTEx/v8	Brain_Cerebellum	ENSG00000235109	G	2.99e-06	0.813596	6.85e-08	A	-	6	27668958	ZSCAN31	1
rs12664599	GTEx/v8	Brain_Cerebellum	ENSG00000124613	A	0.000303943	-0.454134	1.72e-20	G	+	6	27670362	ZNF391	1
rs12664599	GTEx/v8	Brain_Cerebellum	ENSG00000235109	A	2.99e-06	0.813596	6.85e-08	G	-	6	27670362	ZSCAN31	1
rs59893892	GTEx/v8	Brain_Cerebellum	ENSG00000124613	G	0.000161543	-0.4646	1.72e-20	A	+	6	27670570	ZNF391	1
rs59893892	GTEx/v8	Brain_Cerebellum	ENSG00000235109	G	1.96e-05	0.733456	6.85e-08	A	-	6	27670570	ZSCAN31	1
rs10484400	GTEx/v8	Brain_Cerebellum	ENSG00000124613	C	0.000303943	-0.454134	1.72e-20	T	+	6	27670917	ZNF391	1
rs10484400	GTEx/v8	Brain_Cerebellum	ENSG00000235109	C	2.99e-06	0.813596	6.85e-08	T	-	6	27670917	ZSCAN31	1
rs77032218	GTEx/v8	Brain_Cerebellum	ENSG00000124613	A	0.000303943	-0.454134	1.72e-20	G	+	6	27671457	ZNF391	1
rs77032218	GTEx/v8	Brain_Cerebellum	ENSG00000235109	A	2.99e-06	0.813596	6.85e-08	G	-	6	27671457	ZSCAN31	1
rs9368526	GTEx/v8	Brain_Cerebellum	ENSG00000124613	T	0.000303943	-0.454134	1.72e-20	C	+	6	27672695	ZNF391	1
rs9368526	GTEx/v8	Brain_Cerebellum	ENSG00000235109	T	2.99e-06	0.813596	6.85e-08	C	-	6	27672695	ZSCAN31	1
rs16867921	GTEx/v8	Brain_Cerebellum	ENSG00000235109	C	3.29e-06	0.799736	6.85e-08	G	-	6	27673073	ZSCAN31	1
rs77310332	GTEx/v8	Brain_Cerebellum	ENSG00000235109	G	1.16e-06	0.83183	6.85e-08	A	-	6	27680238	ZSCAN31	1
rs9393849	GTEx/v8	Brain_Cerebellum	ENSG00000235109	C	1.71e-05	0.763432	6.85e-08	T	-	6	27692259	ZSCAN31	1
rs79468798	GTEx/v8	Brain_Cerebellum	ENSG00000235109	G	2.21e-05	0.742636	6.85e-08	A	-	6	27694460	ZSCAN31	1
rs9393852	GTEx/v8	Brain_Cerebellum	ENSG00000235109	T	1.71e-05	0.763432	6.85e-08	A	-	6	27706072	ZSCAN31	1
rs1157432	GTEx/v8	Brain_Cerebellum	ENSG00000235109	G	1.71e-05	0.763432	6.85e-08	A	-	6	27709430	ZSCAN31	1
rs3175123	GTEx/v8	Brain_Cerebellum	ENSG00000235109	C	4.93e-05	0.913799	6.85e-08	T	-	6	27778982	ZSCAN31	1
rs9366707	GTEx/v8	Brain_Cerebellum	ENSG00000235109	G	8.7e-05	0.957947	6.85e-08	C	-	6	27800502	ZSCAN31	1
rs1844435	GTEx/v8	Brain_Cerebellum	ENSG00000235109	G	8.7e-05	0.957947	6.85e-08	T	-	6	27804140	ZSCAN31	1
rs9380022	GTEx/v8	Brain_Cerebellum	ENSG00000235109	T	0.000207703	0.877298	6.85e-08	G	-	6	27827671	ZSCAN31	1
rs9295751	GTEx/v8	Brain_Cerebellum	ENSG00000235109	A	8.7e-05	0.957947	6.85e-08	C	-	6	27828667	ZSCAN31	1
rs3800321	GTEx/v8	Brain_Cerebellum	ENSG00000235109	C	4.93e-05	0.913799	6.85e-08	A	-	6	27846114	ZSCAN31	1
rs9357053	GTEx/v8	Brain_Cerebellum	ENSG00000235109	A	8.12e-06	1.11404	6.85e-08	G	-	6	27885437	ZSCAN31	1
rs9368538	GTEx/v8	Brain_Cerebellum	ENSG00000235109	A	8.12e-06	1.11404	6.85e-08	T	-	6	27923301	ZSCAN31	1
rs75056308	GTEx/v8	Brain_Cerebellum	ENSG00000235109	T	8.12e-06	1.11404	6.85e-08	C	-	6	27937754	ZSCAN31	1
rs988084	GTEx/v8	Brain_Cerebellum	ENSG00000235109	T	0.000450955	1.72002	6.85e-08	C	-	6	28177492	ZSCAN31	1
rs988083	GTEx/v8	Brain_Cerebellum	ENSG00000235109	T	0.000450955	1.72002	6.85e-08	C	-	6	28177588	ZSCAN31	1
rs5875151	GTEx/v8	Brain_Cerebellum	ENSG00000187987	GA	1.4e-21	0.55808	1.53e-18	G	-	6	28180732	ZSCAN23	1
rs5875151	GTEx/v8	Brain_Cerebellum	ENSG00000189298	GA	0.000317707	-0.267689	0.00191492	G	+	6	28180732	ZKSCAN3	1
rs5875151	GTEx/v8	Brain_Cerebellum	ENSG00000235109	GA	2.46e-06	0.47525	6.85e-08	G	-	6	28180732	ZSCAN31	1
rs1150705	GTEx/v8	Brain_Cerebellum	ENSG00000187987	G	1.38e-19	0.526648	1.53e-18	T	-	6	28193786	ZSCAN23	1
rs1150705	GTEx/v8	Brain_Cerebellum	ENSG00000235109	G	1.61e-06	0.474835	6.85e-08	T	-	6	28193786	ZSCAN31	1
rs1150707	GTEx/v8	Brain_Cerebellum	ENSG00000187987	T	1.4e-21	0.55808	1.53e-18	C	-	6	28197605	ZSCAN23	1
rs1150707	GTEx/v8	Brain_Cerebellum	ENSG00000189298	T	0.000317707	-0.267689	0.00191492	C	+	6	28197605	ZKSCAN3	1
rs1150707	GTEx/v8	Brain_Cerebellum	ENSG00000235109	T	2.46e-06	0.47525	6.85e-08	C	-	6	28197605	ZSCAN31	1
rs1233713	GTEx/v8	Brain_Cerebellum	ENSG00000187987	G	5.63e-22	0.564168	1.53e-18	A	-	6	28198281	ZSCAN23	1
rs1233713	GTEx/v8	Brain_Cerebellum	ENSG00000189298	G	0.000289116	-0.27037	0.00191492	A	+	6	28198281	ZKSCAN3	1
rs1233713	GTEx/v8	Brain_Cerebellum	ENSG00000235109	G	4.33e-06	0.465877	6.85e-08	A	-	6	28198281	ZSCAN31	1
rs67734300	GTEx/v8	Brain_Cerebellum	ENSG00000187987	A	2.49e-08	0.380199	1.53e-18	AACTGGTG	-	6	28214160	ZSCAN23	1
rs71303501	GTEx/v8	Brain_Cerebellum	ENSG00000187987	CAAAG	2.5e-09	0.405479	1.53e-18	C	-	6	28218324	ZSCAN23	1
rs12214383	GTEx/v8	Brain_Cerebellum	ENSG00000187987	C	9.97e-18	-0.521471	1.53e-18	C	-	6	28223731	ZSCAN23	1
rs12214383	GTEx/v8	Brain_Cerebellum	ENSG00000189298	C	0.000187762	0.281524	0.00191492	C	+	6	28223731	ZKSCAN3	1
rs12214383	GTEx/v8	Brain_Cerebellum	ENSG00000235109	C	1.45e-05	-0.446322	6.85e-08	C	-	6	28223731	ZSCAN31	1
rs1531681	GTEx/v8	Brain_Cerebellum	ENSG00000187987	A	9.97e-18	-0.521471	1.53e-18	A	-	6	28226878	ZSCAN23	1
rs1531681	GTEx/v8	Brain_Cerebellum	ENSG00000189298	A	0.000187762	0.281524	0.00191492	A	+	6	28226878	ZKSCAN3	1
rs1531681	GTEx/v8	Brain_Cerebellum	ENSG00000235109	A	1.45e-05	-0.446322	6.85e-08	A	-	6	28226878	ZSCAN31	1
rs78224691	GTEx/v8	Brain_Cerebellum	ENSG00000124613	A	0.000375349	-0.310204	1.72e-20	G	+	6	28237110	ZNF391	1
rs16893889	GTEx/v8	Brain_Cerebellum	ENSG00000124613	G	0.000375349	-0.310204	1.72e-20	A	+	6	28237172	ZNF391	1
rs2179174	GTEx/v8	Brain_Cerebellum	ENSG00000124613	G	0.000375349	-0.310204	1.72e-20	A	+	6	28238969	ZNF391	1
rs213237	GTEx/v8	Brain_Cerebellum	ENSG00000187987	C	1.4e-18	0.508391	1.53e-18	T	-	6	28323938	ZSCAN23	1
rs213237	GTEx/v8	Brain_Cerebellum	ENSG00000189298	C	2.28e-05	-0.303216	0.00191492	T	+	6	28323938	ZKSCAN3	1
rs213237	GTEx/v8	Brain_Cerebellum	ENSG00000198315	C	0.000195618	-0.148676	1.59e-05	T	+	6	28323938	ZKSCAN8	1
rs213237	GTEx/v8	Brain_Cerebellum	ENSG00000235109	C	7.75e-05	0.390371	6.85e-08	T	-	6	28323938	ZSCAN31	1
rs213236	GTEx/v8	Brain_Cerebellum	ENSG00000187987	C	3.21e-19	0.522355	1.53e-18	T	-	6	28324397	ZSCAN23	1
rs213236	GTEx/v8	Brain_Cerebellum	ENSG00000189298	C	1.75e-05	-0.311141	0.00191492	T	+	6	28324397	ZKSCAN3	1
rs213236	GTEx/v8	Brain_Cerebellum	ENSG00000198315	C	0.000270885	-0.147339	1.59e-05	T	+	6	28324397	ZKSCAN8	1
rs213236	GTEx/v8	Brain_Cerebellum	ENSG00000235109	C	3.69e-05	0.411905	6.85e-08	T	-	6	28324397	ZSCAN31	1
rs213232	GTEx/v8	Brain_Cerebellum	ENSG00000187987	G	1.18e-18	0.511071	1.53e-18	A	-	6	28326490	ZSCAN23	1
rs213232	GTEx/v8	Brain_Cerebellum	ENSG00000189298	G	1.09e-05	-0.315286	0.00191492	A	+	6	28326490	ZKSCAN3	1
rs213232	GTEx/v8	Brain_Cerebellum	ENSG00000198315	G	0.000221091	-0.148014	1.59e-05	A	+	6	28326490	ZKSCAN8	1
rs213232	GTEx/v8	Brain_Cerebellum	ENSG00000235109	G	2.98e-05	0.412819	6.85e-08	A	-	6	28326490	ZSCAN31	1
rs9461540	GTEx/v8	Brain_Cerebellum	ENSG00000204681	G	2.6e-05	0.288739	7.75e-11	T	-	6	29604264	GABBR1	1
rs1233374	GTEx/v8	Brain_Cerebellum	ENSG00000204681	C	4.08e-08	0.404128	7.75e-11	T	-	6	29608694	GABBR1	1
rs6503419	GTEx/v8	Brain_Cerebellum	ENSG00000131094	C	2.36e-05	-0.223624	0.00273173	C	-	17	43149988	C1QL1	1
rs6503419	GTEx/v8	Brain_Cerebellum	ENSG00000136448	C	1.87e-07	-0.285333	2.39e-07	C	-	17	43149988	NMT1	1
rs6503419	GTEx/v8	Brain_Cerebellum	ENSG00000172992	C	1e-17	0.457452	3.27e-18	C	+	17	43149988	DCAKD	1
rs2157839	GTEx/v8	Brain_Cerebellum	ENSG00000131094	C	2.36e-05	-0.223624	0.00273173	C	-	17	43151400	C1QL1	1
rs2157839	GTEx/v8	Brain_Cerebellum	ENSG00000136448	C	1.87e-07	-0.285333	2.39e-07	C	-	17	43151400	NMT1	1
rs2157839	GTEx/v8	Brain_Cerebellum	ENSG00000172992	C	1e-17	0.457452	3.27e-18	C	+	17	43151400	DCAKD	1
rs6503420	GTEx/v8	Brain_Cerebellum	ENSG00000131094	G	2.36e-05	-0.223624	0.00273173	G	-	17	43152719	C1QL1	1
rs6503420	GTEx/v8	Brain_Cerebellum	ENSG00000136448	G	1.87e-07	-0.285333	2.39e-07	G	-	17	43152719	NMT1	1
rs6503420	GTEx/v8	Brain_Cerebellum	ENSG00000172992	G	1e-17	0.457452	3.27e-18	G	+	17	43152719	DCAKD	1
rs8074938	GTEx/v8	Brain_Cerebellum	ENSG00000131094	G	2.36e-05	-0.223624	0.00273173	G	-	17	43153006	C1QL1	1
rs8074938	GTEx/v8	Brain_Cerebellum	ENSG00000136448	G	1.87e-07	-0.285333	2.39e-07	G	-	17	43153006	NMT1	1
rs8074938	GTEx/v8	Brain_Cerebellum	ENSG00000172992	G	1e-17	0.457452	3.27e-18	G	+	17	43153006	DCAKD	1
rs7213273	GTEx/v8	Brain_Cerebellum	ENSG00000131094	A	1.16e-05	-0.229834	0.00273173	A	-	17	43155914	C1QL1	1
rs7213273	GTEx/v8	Brain_Cerebellum	ENSG00000136448	A	1.84e-08	-0.303915	2.39e-07	A	-	17	43155914	NMT1	1
rs7213273	GTEx/v8	Brain_Cerebellum	ENSG00000172992	A	5.87e-19	0.467683	3.27e-18	A	+	17	43155914	DCAKD	1
rs2027995	GTEx/v8	Brain_Cerebellum	ENSG00000131094	T	2.36e-05	-0.223624	0.00273173	T	-	17	43161353	C1QL1	1
rs2027995	GTEx/v8	Brain_Cerebellum	ENSG00000136448	T	1.87e-07	-0.285333	2.39e-07	T	-	17	43161353	NMT1	1
rs2027995	GTEx/v8	Brain_Cerebellum	ENSG00000172992	T	1e-17	0.457452	3.27e-18	T	+	17	43161353	DCAKD	1
rs6416904	GTEx/v8	Brain_Cerebellum	ENSG00000131094	G	1.16e-05	-0.229834	0.00273173	G	-	17	43163756	C1QL1	1
rs6416904	GTEx/v8	Brain_Cerebellum	ENSG00000136448	G	1.84e-08	-0.303915	2.39e-07	G	-	17	43163756	NMT1	1
rs6416904	GTEx/v8	Brain_Cerebellum	ENSG00000172992	G	5.87e-19	0.467683	3.27e-18	G	+	17	43163756	DCAKD	1
rs7502512	GTEx/v8	Brain_Cerebellum	ENSG00000131094	T	1.16e-05	-0.229834	0.00273173	T	-	17	43166450	C1QL1	1
rs7502512	GTEx/v8	Brain_Cerebellum	ENSG00000136448	T	1.84e-08	-0.303915	2.39e-07	T	-	17	43166450	NMT1	1
rs7502512	GTEx/v8	Brain_Cerebellum	ENSG00000172992	T	5.87e-19	0.467683	3.27e-18	T	+	17	43166450	DCAKD	1
rs2239919	GTEx/v8	Brain_Cerebellum	ENSG00000131094	G	3.3e-05	-0.216312	0.00273173	G	-	17	43169392	C1QL1	1
rs2239919	GTEx/v8	Brain_Cerebellum	ENSG00000136448	G	1.34e-08	-0.303844	2.39e-07	G	-	17	43169392	NMT1	1
rs2239919	GTEx/v8	Brain_Cerebellum	ENSG00000172992	G	5.17e-18	0.453387	3.27e-18	G	+	17	43169392	DCAKD	1
rs12936234	GTEx/v8	Brain_Cerebellum	ENSG00000131094	C	1.14e-05	-0.22928	0.00273173	C	-	17	43177951	C1QL1	1
rs12936234	GTEx/v8	Brain_Cerebellum	ENSG00000136448	C	1.85e-08	-0.302839	2.39e-07	C	-	17	43177951	NMT1	1
rs12936234	GTEx/v8	Brain_Cerebellum	ENSG00000172992	C	4.05e-18	0.457075	3.27e-18	C	+	17	43177951	DCAKD	1
rs1053739	GTEx/v8	Brain_Cerebellum	ENSG00000131094	A	1.14e-05	0.22928	0.00273173	G	-	17	43183108	C1QL1	1
rs1053739	GTEx/v8	Brain_Cerebellum	ENSG00000136448	A	1.85e-08	0.302839	2.39e-07	G	-	17	43183108	NMT1	1
rs1053739	GTEx/v8	Brain_Cerebellum	ENSG00000172992	A	4.05e-18	-0.457075	3.27e-18	G	+	17	43183108	DCAKD	1
rs12948326	GTEx/v8	Brain_Cerebellum	ENSG00000131094	G	4.41e-05	0.218894	0.00273173	T	-	17	43188117	C1QL1	1
rs12948326	GTEx/v8	Brain_Cerebellum	ENSG00000136448	G	4.43e-08	0.301795	2.39e-07	T	-	17	43188117	NMT1	1
rs12948326	GTEx/v8	Brain_Cerebellum	ENSG00000172992	G	3.74e-16	-0.443974	3.27e-18	T	+	17	43188117	DCAKD	1
rs9468157	GTEx/v8	Brain_Cortex	ENSG00000124613	G	0.000315637	0.290149	5.56e-11	G	+	6	27521890	ZNF391	1
rs2142704	GTEx/v8	Brain_Cortex	ENSG00000124613	A	0.000315637	0.290149	5.56e-11	A	+	6	27530562	ZNF391	1
rs9393835	GTEx/v8	Brain_Cortex	ENSG00000124613	C	0.000307675	-0.2831	5.56e-11	T	+	6	27611226	ZNF391	1
rs9393839	GTEx/v8	Brain_Cortex	ENSG00000124613	T	0.000315637	-0.290149	5.56e-11	C	+	6	27619221	ZNF391	1
rs3175123	GTEx/v8	Brain_Cortex	ENSG00000189298	C	7.33e-06	-0.676685	0.000196686	T	+	6	27778982	ZKSCAN3	1
rs3175123	GTEx/v8	Brain_Cortex	ENSG00000235109	C	6.27e-07	1.02123	4.3e-20	T	-	6	27778982	ZSCAN31	1
rs9368532	GTEx/v8	Brain_Cortex	ENSG00000235109	G	5.1e-06	0.903371	4.3e-20	A	-	6	27782010	ZSCAN31	1
rs9380019	GTEx/v8	Brain_Cortex	ENSG00000235109	A	5.1e-06	0.903371	4.3e-20	C	-	6	27782013	ZSCAN31	1
rs9366707	GTEx/v8	Brain_Cortex	ENSG00000189298	G	2.84e-05	-0.698252	0.000196686	C	+	6	27800502	ZKSCAN3	1
rs9366707	GTEx/v8	Brain_Cortex	ENSG00000235109	G	7.44e-07	1.11749	4.3e-20	C	-	6	27800502	ZSCAN31	1
rs1844435	GTEx/v8	Brain_Cortex	ENSG00000189298	G	2.84e-05	-0.698252	0.000196686	T	+	6	27804140	ZKSCAN3	1
rs1844435	GTEx/v8	Brain_Cortex	ENSG00000235109	G	7.44e-07	1.11749	4.3e-20	T	-	6	27804140	ZSCAN31	1
rs9380022	GTEx/v8	Brain_Cortex	ENSG00000189298	T	2.6e-05	-0.682029	0.000196686	G	+	6	27827671	ZKSCAN3	1
rs9380022	GTEx/v8	Brain_Cortex	ENSG00000235109	T	2.98e-06	1.02972	4.3e-20	G	-	6	27827671	ZSCAN31	1
rs9295751	GTEx/v8	Brain_Cortex	ENSG00000189298	A	2.84e-05	-0.698252	0.000196686	C	+	6	27828667	ZKSCAN3	1
rs9295751	GTEx/v8	Brain_Cortex	ENSG00000235109	A	7.44e-07	1.11749	4.3e-20	C	-	6	27828667	ZSCAN31	1
rs9380024	GTEx/v8	Brain_Cortex	ENSG00000235109	G	5.1e-06	0.903371	4.3e-20	C	-	6	27830354	ZSCAN31	1
rs3800321	GTEx/v8	Brain_Cortex	ENSG00000189298	C	7.33e-06	-0.676685	0.000196686	A	+	6	27846114	ZKSCAN3	1
rs3800321	GTEx/v8	Brain_Cortex	ENSG00000235109	C	6.27e-07	1.02123	4.3e-20	A	-	6	27846114	ZSCAN31	1
rs9357053	GTEx/v8	Brain_Cortex	ENSG00000189298	A	3.01e-06	-0.806021	0.000196686	G	+	6	27885437	ZKSCAN3	1
rs9357053	GTEx/v8	Brain_Cortex	ENSG00000235109	A	1.44e-07	1.23096	4.3e-20	G	-	6	27885437	ZSCAN31	1
rs9368538	GTEx/v8	Brain_Cortex	ENSG00000189298	A	3.01e-06	-0.806021	0.000196686	T	+	6	27923301	ZKSCAN3	1
rs9368538	GTEx/v8	Brain_Cortex	ENSG00000235109	A	1.44e-07	1.23096	4.3e-20	T	-	6	27923301	ZSCAN31	1
rs75056308	GTEx/v8	Brain_Cortex	ENSG00000189298	T	3.01e-06	-0.806021	0.000196686	C	+	6	27937754	ZKSCAN3	1
rs75056308	GTEx/v8	Brain_Cortex	ENSG00000235109	T	1.44e-07	1.23096	4.3e-20	C	-	6	27937754	ZSCAN31	1
rs5875151	GTEx/v8	Brain_Cortex	ENSG00000137338	GA	0.000167539	-0.199485	0.0492865	G	+	6	28180732	PGBD1	1
rs5875151	GTEx/v8	Brain_Cortex	ENSG00000187987	GA	6.35e-14	0.578873	1.03e-11	G	-	6	28180732	ZSCAN23	1
rs5875151	GTEx/v8	Brain_Cortex	ENSG00000189298	GA	6.49e-06	-0.313532	0.000196686	G	+	6	28180732	ZKSCAN3	1
rs5875151	GTEx/v8	Brain_Cortex	ENSG00000235109	GA	7.23e-27	0.892123	4.3e-20	G	-	6	28180732	ZSCAN31	1
rs1150705	GTEx/v8	Brain_Cortex	ENSG00000137338	G	7.16e-05	-0.205642	0.0492865	T	+	6	28193786	PGBD1	1
rs1150705	GTEx/v8	Brain_Cortex	ENSG00000187987	G	3.45e-13	0.552565	1.03e-11	T	-	6	28193786	ZSCAN23	1
rs1150705	GTEx/v8	Brain_Cortex	ENSG00000189298	G	6.05e-07	-0.337442	0.000196686	T	+	6	28193786	ZKSCAN3	1
rs1150705	GTEx/v8	Brain_Cortex	ENSG00000235109	G	4.25e-26	0.864391	4.3e-20	T	-	6	28193786	ZSCAN31	1
rs1150707	GTEx/v8	Brain_Cortex	ENSG00000137338	T	0.000167539	-0.199485	0.0492865	C	+	6	28197605	PGBD1	1
rs1150707	GTEx/v8	Brain_Cortex	ENSG00000187987	T	6.35e-14	0.578873	1.03e-11	C	-	6	28197605	ZSCAN23	1
rs1150707	GTEx/v8	Brain_Cortex	ENSG00000189298	T	6.49e-06	-0.313532	0.000196686	C	+	6	28197605	ZKSCAN3	1
rs1150707	GTEx/v8	Brain_Cortex	ENSG00000235109	T	7.23e-27	0.892123	4.3e-20	C	-	6	28197605	ZSCAN31	1
rs1233713	GTEx/v8	Brain_Cortex	ENSG00000137338	G	0.000167539	-0.199485	0.0492865	A	+	6	28198281	PGBD1	1
rs1233713	GTEx/v8	Brain_Cortex	ENSG00000187987	G	6.35e-14	0.578873	1.03e-11	A	-	6	28198281	ZSCAN23	1
rs1233713	GTEx/v8	Brain_Cortex	ENSG00000189298	G	6.49e-06	-0.313532	0.000196686	A	+	6	28198281	ZKSCAN3	1
rs1233713	GTEx/v8	Brain_Cortex	ENSG00000235109	G	7.23e-27	0.892123	4.3e-20	A	-	6	28198281	ZSCAN31	1
rs67734300	GTEx/v8	Brain_Cortex	ENSG00000187987	A	5.57e-06	0.410944	1.03e-11	AACTGGTG	-	6	28214160	ZSCAN23	1
rs67734300	GTEx/v8	Brain_Cortex	ENSG00000189298	A	4.1e-05	-0.318979	0.000196686	AACTGGTG	+	6	28214160	ZKSCAN3	1
rs67734300	GTEx/v8	Brain_Cortex	ENSG00000235109	A	3.38e-16	0.807154	4.3e-20	AACTGGTG	-	6	28214160	ZSCAN31	1
rs71303501	GTEx/v8	Brain_Cortex	ENSG00000187987	CAAAG	9.98e-09	0.495332	1.03e-11	C	-	6	28218324	ZSCAN23	1
rs71303501	GTEx/v8	Brain_Cortex	ENSG00000189298	CAAAG	3.49e-06	-0.348554	0.000196686	C	+	6	28218324	ZKSCAN3	1
rs71303501	GTEx/v8	Brain_Cortex	ENSG00000235109	CAAAG	3.32e-15	0.762995	4.3e-20	C	-	6	28218324	ZSCAN31	1
rs12214383	GTEx/v8	Brain_Cortex	ENSG00000137338	C	0.000174577	0.20067	0.0492865	C	+	6	28223731	PGBD1	1
rs12214383	GTEx/v8	Brain_Cortex	ENSG00000187987	C	4.69e-14	-0.586426	1.03e-11	C	-	6	28223731	ZSCAN23	1
rs12214383	GTEx/v8	Brain_Cortex	ENSG00000189298	C	6.88e-06	0.315389	0.000196686	C	+	6	28223731	ZKSCAN3	1
rs12214383	GTEx/v8	Brain_Cortex	ENSG00000235109	C	1.32e-22	-0.842295	4.3e-20	C	-	6	28223731	ZSCAN31	1
rs1531681	GTEx/v8	Brain_Cortex	ENSG00000137338	A	0.000174577	0.20067	0.0492865	A	+	6	28226878	PGBD1	1
rs1531681	GTEx/v8	Brain_Cortex	ENSG00000187987	A	4.69e-14	-0.586426	1.03e-11	A	-	6	28226878	ZSCAN23	1
rs1531681	GTEx/v8	Brain_Cortex	ENSG00000189298	A	6.88e-06	0.315389	0.000196686	A	+	6	28226878	ZKSCAN3	1
rs1531681	GTEx/v8	Brain_Cortex	ENSG00000235109	A	1.32e-22	-0.842295	4.3e-20	A	-	6	28226878	ZSCAN31	1
rs213237	GTEx/v8	Brain_Cortex	ENSG00000137338	C	0.000110258	-0.198539	0.0492865	T	+	6	28323938	PGBD1	1
rs213237	GTEx/v8	Brain_Cortex	ENSG00000187987	C	1.37e-14	0.573787	1.03e-11	T	-	6	28323938	ZSCAN23	1
rs213237	GTEx/v8	Brain_Cortex	ENSG00000189298	C	1.24e-06	-0.325409	0.000196686	T	+	6	28323938	ZKSCAN3	1
rs213237	GTEx/v8	Brain_Cortex	ENSG00000235109	C	6.77e-25	0.840859	4.3e-20	T	-	6	28323938	ZSCAN31	1
rs213236	GTEx/v8	Brain_Cortex	ENSG00000137338	C	0.000171902	-0.194595	0.0492865	T	+	6	28324397	PGBD1	1
rs213236	GTEx/v8	Brain_Cortex	ENSG00000187987	C	4.45e-15	0.586904	1.03e-11	T	-	6	28324397	ZSCAN23	1
rs213236	GTEx/v8	Brain_Cortex	ENSG00000189298	C	1.96e-06	-0.322047	0.000196686	T	+	6	28324397	ZKSCAN3	1
rs213236	GTEx/v8	Brain_Cortex	ENSG00000235109	C	5.42e-25	0.848415	4.3e-20	T	-	6	28324397	ZSCAN31	1
rs213232	GTEx/v8	Brain_Cortex	ENSG00000137338	G	0.000121976	-0.197597	0.0492865	A	+	6	28326490	PGBD1	1
rs213232	GTEx/v8	Brain_Cortex	ENSG00000187987	G	1.3e-14	0.574954	1.03e-11	A	-	6	28326490	ZSCAN23	1
rs213232	GTEx/v8	Brain_Cortex	ENSG00000189298	G	2.04e-06	-0.319588	0.000196686	A	+	6	28326490	ZKSCAN3	1
rs213232	GTEx/v8	Brain_Cortex	ENSG00000235109	G	1.54e-24	0.837384	4.3e-20	A	-	6	28326490	ZSCAN31	1
rs1233374	GTEx/v8	Brain_Cortex	ENSG00000204681	C	7.04e-05	0.278793	7.98e-05	T	-	6	29608694	GABBR1	1
rs6503419	GTEx/v8	Brain_Cortex	ENSG00000136448	C	3.6e-05	-0.138226	0.0257911	C	-	17	43149988	NMT1	1
rs6503419	GTEx/v8	Brain_Cortex	ENSG00000172992	C	2.29e-11	0.354344	3.98e-13	C	+	17	43149988	DCAKD	1
rs2157839	GTEx/v8	Brain_Cortex	ENSG00000136448	C	3.6e-05	-0.138226	0.0257911	C	-	17	43151400	NMT1	1
rs2157839	GTEx/v8	Brain_Cortex	ENSG00000172992	C	2.29e-11	0.354344	3.98e-13	C	+	17	43151400	DCAKD	1
rs6503420	GTEx/v8	Brain_Cortex	ENSG00000136448	G	3.6e-05	-0.138226	0.0257911	G	-	17	43152719	NMT1	1
rs6503420	GTEx/v8	Brain_Cortex	ENSG00000172992	G	2.29e-11	0.354344	3.98e-13	G	+	17	43152719	DCAKD	1
rs8074938	GTEx/v8	Brain_Cortex	ENSG00000136448	G	3.6e-05	-0.138226	0.0257911	G	-	17	43153006	NMT1	1
rs8074938	GTEx/v8	Brain_Cortex	ENSG00000172992	G	2.29e-11	0.354344	3.98e-13	G	+	17	43153006	DCAKD	1
rs7213273	GTEx/v8	Brain_Cortex	ENSG00000136448	A	5.26e-05	-0.133734	0.0257911	A	-	17	43155914	NMT1	1
rs7213273	GTEx/v8	Brain_Cortex	ENSG00000172992	A	6.93e-11	0.342439	3.98e-13	A	+	17	43155914	DCAKD	1
rs2027995	GTEx/v8	Brain_Cortex	ENSG00000136448	T	3.6e-05	-0.138226	0.0257911	T	-	17	43161353	NMT1	1
rs2027995	GTEx/v8	Brain_Cortex	ENSG00000172992	T	2.29e-11	0.354344	3.98e-13	T	+	17	43161353	DCAKD	1
rs6416904	GTEx/v8	Brain_Cortex	ENSG00000136448	G	5.26e-05	-0.133734	0.0257911	G	-	17	43163756	NMT1	1
rs6416904	GTEx/v8	Brain_Cortex	ENSG00000172992	G	6.93e-11	0.342439	3.98e-13	G	+	17	43163756	DCAKD	1
rs7502512	GTEx/v8	Brain_Cortex	ENSG00000136448	T	5.26e-05	-0.133734	0.0257911	T	-	17	43166450	NMT1	1
rs7502512	GTEx/v8	Brain_Cortex	ENSG00000172992	T	6.93e-11	0.342439	3.98e-13	T	+	17	43166450	DCAKD	1
rs2239919	GTEx/v8	Brain_Cortex	ENSG00000136448	G	6.44e-05	-0.130866	0.0257911	G	-	17	43169392	NMT1	1
rs2239919	GTEx/v8	Brain_Cortex	ENSG00000172992	G	3.9e-09	0.309497	3.98e-13	G	+	17	43169392	DCAKD	1
rs12936234	GTEx/v8	Brain_Cortex	ENSG00000136448	C	3.74e-05	-0.13601	0.0257911	C	-	17	43177951	NMT1	1
rs12936234	GTEx/v8	Brain_Cortex	ENSG00000172992	C	2.25e-10	0.333646	3.98e-13	C	+	17	43177951	DCAKD	1
rs1053739	GTEx/v8	Brain_Cortex	ENSG00000136448	A	3.74e-05	0.13601	0.0257911	G	-	17	43183108	NMT1	1
rs1053739	GTEx/v8	Brain_Cortex	ENSG00000172992	A	2.25e-10	-0.333646	3.98e-13	G	+	17	43183108	DCAKD	1
rs12948326	GTEx/v8	Brain_Cortex	ENSG00000136448	G	3.56e-05	0.135217	0.0257911	T	-	17	43188117	NMT1	1
rs12948326	GTEx/v8	Brain_Cortex	ENSG00000172992	G	1.51e-09	-0.316883	3.98e-13	T	+	17	43188117	DCAKD	1
rs5875151	GTEx/v8	Brain_Frontal_Cortex_BA9	ENSG00000187987	GA	6.67e-09	0.395422	1.79e-07	G	-	6	28180732	ZSCAN23	1
rs5875151	GTEx/v8	Brain_Frontal_Cortex_BA9	ENSG00000189298	GA	3.09e-07	-0.36326	0.000436431	G	+	6	28180732	ZKSCAN3	1
rs5875151	GTEx/v8	Brain_Frontal_Cortex_BA9	ENSG00000198315	GA	2.44e-05	-0.157911	1.57e-05	G	+	6	28180732	ZKSCAN8	1
rs5875151	GTEx/v8	Brain_Frontal_Cortex_BA9	ENSG00000235109	GA	1.22e-22	0.749103	3.94e-17	G	-	6	28180732	ZSCAN31	1
rs1150705	GTEx/v8	Brain_Frontal_Cortex_BA9	ENSG00000187987	G	2.43e-07	0.354705	1.79e-07	T	-	6	28193786	ZSCAN23	1
rs1150705	GTEx/v8	Brain_Frontal_Cortex_BA9	ENSG00000189298	G	2.36e-07	-0.364681	0.000436431	T	+	6	28193786	ZKSCAN3	1
rs1150705	GTEx/v8	Brain_Frontal_Cortex_BA9	ENSG00000198315	G	6.84e-05	-0.14879	1.57e-05	T	+	6	28193786	ZKSCAN8	1
rs1150705	GTEx/v8	Brain_Frontal_Cortex_BA9	ENSG00000235109	G	1.74e-20	0.717736	3.94e-17	T	-	6	28193786	ZSCAN31	1
rs1150707	GTEx/v8	Brain_Frontal_Cortex_BA9	ENSG00000187987	T	6.67e-09	0.395422	1.79e-07	C	-	6	28197605	ZSCAN23	1
rs1150707	GTEx/v8	Brain_Frontal_Cortex_BA9	ENSG00000189298	T	3.09e-07	-0.36326	0.000436431	C	+	6	28197605	ZKSCAN3	1
rs1150707	GTEx/v8	Brain_Frontal_Cortex_BA9	ENSG00000198315	T	2.44e-05	-0.157911	1.57e-05	C	+	6	28197605	ZKSCAN8	1
rs1150707	GTEx/v8	Brain_Frontal_Cortex_BA9	ENSG00000235109	T	1.22e-22	0.749103	3.94e-17	C	-	6	28197605	ZSCAN31	1
rs1233713	GTEx/v8	Brain_Frontal_Cortex_BA9	ENSG00000187987	G	7.76e-09	0.394357	1.79e-07	A	-	6	28198281	ZSCAN23	1
rs1233713	GTEx/v8	Brain_Frontal_Cortex_BA9	ENSG00000189298	G	5.04e-07	-0.35769	0.000436431	A	+	6	28198281	ZKSCAN3	1
rs1233713	GTEx/v8	Brain_Frontal_Cortex_BA9	ENSG00000198315	G	1.89e-05	-0.160114	1.57e-05	A	+	6	28198281	ZKSCAN8	1
rs1233713	GTEx/v8	Brain_Frontal_Cortex_BA9	ENSG00000235109	G	3.01e-23	0.757298	3.94e-17	A	-	6	28198281	ZSCAN31	1
rs67734300	GTEx/v8	Brain_Frontal_Cortex_BA9	ENSG00000187987	A	1.03e-06	0.357985	1.79e-07	AACTGGTG	-	6	28214160	ZSCAN23	1
rs67734300	GTEx/v8	Brain_Frontal_Cortex_BA9	ENSG00000189298	A	6.41e-07	-0.374012	0.000436431	AACTGGTG	+	6	28214160	ZKSCAN3	1
rs67734300	GTEx/v8	Brain_Frontal_Cortex_BA9	ENSG00000235109	A	1.11e-14	0.663168	3.94e-17	AACTGGTG	-	6	28214160	ZSCAN31	1
rs71303501	GTEx/v8	Brain_Frontal_Cortex_BA9	ENSG00000187987	CAAAG	2.49e-05	0.326246	1.79e-07	C	-	6	28218324	ZSCAN23	1
rs71303501	GTEx/v8	Brain_Frontal_Cortex_BA9	ENSG00000189298	CAAAG	9.34e-07	-0.385508	0.000436431	C	+	6	28218324	ZKSCAN3	1
rs71303501	GTEx/v8	Brain_Frontal_Cortex_BA9	ENSG00000235109	CAAAG	4.35e-15	0.701222	3.94e-17	C	-	6	28218324	ZSCAN31	1
rs12214383	GTEx/v8	Brain_Frontal_Cortex_BA9	ENSG00000187987	C	1.21e-06	-0.350914	1.79e-07	C	-	6	28223731	ZSCAN23	1
rs12214383	GTEx/v8	Brain_Frontal_Cortex_BA9	ENSG00000189298	C	1.47e-06	0.357793	0.000436431	C	+	6	28223731	ZKSCAN3	1
rs12214383	GTEx/v8	Brain_Frontal_Cortex_BA9	ENSG00000198315	C	4.93e-05	0.158536	1.57e-05	C	+	6	28223731	ZKSCAN8	1
rs12214383	GTEx/v8	Brain_Frontal_Cortex_BA9	ENSG00000235109	C	5.43e-20	-0.743965	3.94e-17	C	-	6	28223731	ZSCAN31	1
rs1531681	GTEx/v8	Brain_Frontal_Cortex_BA9	ENSG00000187987	A	1.21e-06	-0.350914	1.79e-07	A	-	6	28226878	ZSCAN23	1
rs1531681	GTEx/v8	Brain_Frontal_Cortex_BA9	ENSG00000189298	A	1.47e-06	0.357793	0.000436431	A	+	6	28226878	ZKSCAN3	1
rs1531681	GTEx/v8	Brain_Frontal_Cortex_BA9	ENSG00000198315	A	4.93e-05	0.158536	1.57e-05	A	+	6	28226878	ZKSCAN8	1
rs1531681	GTEx/v8	Brain_Frontal_Cortex_BA9	ENSG00000235109	A	5.43e-20	-0.743965	3.94e-17	A	-	6	28226878	ZSCAN31	1
rs78224691	GTEx/v8	Brain_Frontal_Cortex_BA9	ENSG00000137338	A	4.82e-05	-0.280948	0.0185551	G	+	6	28237110	PGBD1	1
rs78224691	GTEx/v8	Brain_Frontal_Cortex_BA9	ENSG00000235109	A	0.000176521	0.395912	3.94e-17	G	-	6	28237110	ZSCAN31	1
rs16893889	GTEx/v8	Brain_Frontal_Cortex_BA9	ENSG00000137338	G	4.82e-05	-0.280948	0.0185551	A	+	6	28237172	PGBD1	1
rs16893889	GTEx/v8	Brain_Frontal_Cortex_BA9	ENSG00000235109	G	0.000176521	0.395912	3.94e-17	A	-	6	28237172	ZSCAN31	1
rs2179174	GTEx/v8	Brain_Frontal_Cortex_BA9	ENSG00000137338	G	4.82e-05	-0.280948	0.0185551	A	+	6	28238969	PGBD1	1
rs2179174	GTEx/v8	Brain_Frontal_Cortex_BA9	ENSG00000235109	G	0.000176521	0.395912	3.94e-17	A	-	6	28238969	ZSCAN31	1
rs213237	GTEx/v8	Brain_Frontal_Cortex_BA9	ENSG00000187987	C	3.15e-09	0.403001	1.79e-07	T	-	6	28323938	ZSCAN23	1
rs213237	GTEx/v8	Brain_Frontal_Cortex_BA9	ENSG00000189298	C	2.04e-07	-0.368362	0.000436431	T	+	6	28323938	ZKSCAN3	1
rs213237	GTEx/v8	Brain_Frontal_Cortex_BA9	ENSG00000198315	C	0.000170004	-0.141685	1.57e-05	T	+	6	28323938	ZKSCAN8	1
rs213237	GTEx/v8	Brain_Frontal_Cortex_BA9	ENSG00000235109	C	4.05e-20	0.716517	3.94e-17	T	-	6	28323938	ZSCAN31	1
rs213236	GTEx/v8	Brain_Frontal_Cortex_BA9	ENSG00000187987	C	2e-09	0.408177	1.79e-07	T	-	6	28324397	ZSCAN23	1
rs213236	GTEx/v8	Brain_Frontal_Cortex_BA9	ENSG00000189298	C	1.62e-07	-0.371812	0.000436431	T	+	6	28324397	ZKSCAN3	1
rs213236	GTEx/v8	Brain_Frontal_Cortex_BA9	ENSG00000198315	C	0.00010411	-0.146266	1.57e-05	T	+	6	28324397	ZKSCAN8	1
rs213236	GTEx/v8	Brain_Frontal_Cortex_BA9	ENSG00000235109	C	2.18e-20	0.721565	3.94e-17	T	-	6	28324397	ZSCAN31	1
rs213232	GTEx/v8	Brain_Frontal_Cortex_BA9	ENSG00000137338	G	0.000238654	-0.212466	0.0185551	A	+	6	28326490	PGBD1	1
rs213232	GTEx/v8	Brain_Frontal_Cortex_BA9	ENSG00000187987	G	1.98e-09	0.405823	1.79e-07	A	-	6	28326490	ZSCAN23	1
rs213232	GTEx/v8	Brain_Frontal_Cortex_BA9	ENSG00000189298	G	8.11e-08	-0.377592	0.000436431	A	+	6	28326490	ZKSCAN3	1
rs213232	GTEx/v8	Brain_Frontal_Cortex_BA9	ENSG00000198315	G	9.05e-05	-0.146598	1.57e-05	A	+	6	28326490	ZKSCAN8	1
rs213232	GTEx/v8	Brain_Frontal_Cortex_BA9	ENSG00000235109	G	3.56e-20	0.714355	3.94e-17	A	-	6	28326490	ZSCAN31	1
rs6503419	GTEx/v8	Brain_Frontal_Cortex_BA9	ENSG00000136448	C	7.24e-06	-0.149937	0.000835867	C	-	17	43149988	NMT1	1
rs6503419	GTEx/v8	Brain_Frontal_Cortex_BA9	ENSG00000172992	C	2.69e-10	0.382492	2.72e-08	C	+	17	43149988	DCAKD	1
rs2157839	GTEx/v8	Brain_Frontal_Cortex_BA9	ENSG00000136448	C	7.24e-06	-0.149937	0.000835867	C	-	17	43151400	NMT1	1
rs2157839	GTEx/v8	Brain_Frontal_Cortex_BA9	ENSG00000172992	C	2.69e-10	0.382492	2.72e-08	C	+	17	43151400	DCAKD	1
rs6503420	GTEx/v8	Brain_Frontal_Cortex_BA9	ENSG00000136448	G	7.24e-06	-0.149937	0.000835867	G	-	17	43152719	NMT1	1
rs6503420	GTEx/v8	Brain_Frontal_Cortex_BA9	ENSG00000172992	G	2.69e-10	0.382492	2.72e-08	G	+	17	43152719	DCAKD	1
rs8074938	GTEx/v8	Brain_Frontal_Cortex_BA9	ENSG00000136448	G	7.24e-06	-0.149937	0.000835867	G	-	17	43153006	NMT1	1
rs8074938	GTEx/v8	Brain_Frontal_Cortex_BA9	ENSG00000172992	G	2.69e-10	0.382492	2.72e-08	G	+	17	43153006	DCAKD	1
rs7213273	GTEx/v8	Brain_Frontal_Cortex_BA9	ENSG00000136448	A	3.54e-06	-0.151067	0.000835867	A	-	17	43155914	NMT1	1
rs7213273	GTEx/v8	Brain_Frontal_Cortex_BA9	ENSG00000172992	A	9.99e-11	0.381456	2.72e-08	A	+	17	43155914	DCAKD	1
rs2027995	GTEx/v8	Brain_Frontal_Cortex_BA9	ENSG00000136448	T	7.24e-06	-0.149937	0.000835867	T	-	17	43161353	NMT1	1
rs2027995	GTEx/v8	Brain_Frontal_Cortex_BA9	ENSG00000172992	T	2.69e-10	0.382492	2.72e-08	T	+	17	43161353	DCAKD	1
rs6416904	GTEx/v8	Brain_Frontal_Cortex_BA9	ENSG00000136448	G	3.54e-06	-0.151067	0.000835867	G	-	17	43163756	NMT1	1
rs6416904	GTEx/v8	Brain_Frontal_Cortex_BA9	ENSG00000172992	G	9.99e-11	0.381456	2.72e-08	G	+	17	43163756	DCAKD	1
rs7502512	GTEx/v8	Brain_Frontal_Cortex_BA9	ENSG00000136448	T	3.54e-06	-0.151067	0.000835867	T	-	17	43166450	NMT1	1
rs7502512	GTEx/v8	Brain_Frontal_Cortex_BA9	ENSG00000172992	T	9.99e-11	0.381456	2.72e-08	T	+	17	43166450	DCAKD	1
rs2239919	GTEx/v8	Brain_Frontal_Cortex_BA9	ENSG00000136448	G	1.23e-06	-0.157995	0.000835867	G	-	17	43169392	NMT1	1
rs2239919	GTEx/v8	Brain_Frontal_Cortex_BA9	ENSG00000172992	G	2.71e-10	0.375011	2.72e-08	G	+	17	43169392	DCAKD	1
rs12936234	GTEx/v8	Brain_Frontal_Cortex_BA9	ENSG00000136448	C	2.47e-06	-0.15302	0.000835867	C	-	17	43177951	NMT1	1
rs12936234	GTEx/v8	Brain_Frontal_Cortex_BA9	ENSG00000172992	C	2.65e-10	0.373265	2.72e-08	C	+	17	43177951	DCAKD	1
rs1053739	GTEx/v8	Brain_Frontal_Cortex_BA9	ENSG00000136448	A	2.47e-06	0.15302	0.000835867	G	-	17	43183108	NMT1	1
rs1053739	GTEx/v8	Brain_Frontal_Cortex_BA9	ENSG00000172992	A	2.65e-10	-0.373265	2.72e-08	G	+	17	43183108	DCAKD	1
rs12948326	GTEx/v8	Brain_Frontal_Cortex_BA9	ENSG00000136448	G	6.45e-07	0.163182	0.000835867	T	-	17	43188117	NMT1	1
rs12948326	GTEx/v8	Brain_Frontal_Cortex_BA9	ENSG00000172992	G	3.92e-10	-0.375367	2.72e-08	T	+	17	43188117	DCAKD	1
rs5875151	GTEx/v8	Brain_Hippocampus	ENSG00000189298	GA	3.49e-05	-0.319171	0.0084279	G	+	6	28180732	ZKSCAN3	1
rs5875151	GTEx/v8	Brain_Hippocampus	ENSG00000235109	GA	8.64e-18	0.773908	5.66e-14	G	-	6	28180732	ZSCAN31	1
rs1150705	GTEx/v8	Brain_Hippocampus	ENSG00000189298	G	6.58e-05	-0.310461	0.0084279	T	+	6	28193786	ZKSCAN3	1
rs1150705	GTEx/v8	Brain_Hippocampus	ENSG00000235109	G	1.18e-16	0.758233	5.66e-14	T	-	6	28193786	ZSCAN31	1
rs1150707	GTEx/v8	Brain_Hippocampus	ENSG00000189298	T	3.49e-05	-0.319171	0.0084279	C	+	6	28197605	ZKSCAN3	1
rs1150707	GTEx/v8	Brain_Hippocampus	ENSG00000235109	T	8.64e-18	0.773908	5.66e-14	C	-	6	28197605	ZSCAN31	1
rs1233713	GTEx/v8	Brain_Hippocampus	ENSG00000189298	G	3.98e-05	-0.314363	0.0084279	A	+	6	28198281	ZKSCAN3	1
rs1233713	GTEx/v8	Brain_Hippocampus	ENSG00000235109	G	1.82e-19	0.795164	5.66e-14	A	-	6	28198281	ZSCAN31	1
rs67734300	GTEx/v8	Brain_Hippocampus	ENSG00000189298	A	5.6e-05	-0.33493	0.0084279	AACTGGTG	+	6	28214160	ZKSCAN3	1
rs67734300	GTEx/v8	Brain_Hippocampus	ENSG00000235109	A	4.54e-11	0.675392	5.66e-14	AACTGGTG	-	6	28214160	ZSCAN31	1
rs71303501	GTEx/v8	Brain_Hippocampus	ENSG00000189298	CAAAG	4.49e-05	-0.355839	0.0084279	C	+	6	28218324	ZKSCAN3	1
rs71303501	GTEx/v8	Brain_Hippocampus	ENSG00000235109	CAAAG	1.53e-12	0.752002	5.66e-14	C	-	6	28218324	ZSCAN31	1
rs12214383	GTEx/v8	Brain_Hippocampus	ENSG00000189298	C	2.86e-05	0.335048	0.0084279	C	+	6	28223731	ZKSCAN3	1
rs12214383	GTEx/v8	Brain_Hippocampus	ENSG00000235109	C	1.23e-15	-0.76244	5.66e-14	C	-	6	28223731	ZSCAN31	1
rs1531681	GTEx/v8	Brain_Hippocampus	ENSG00000189298	A	2.86e-05	0.335048	0.0084279	A	+	6	28226878	ZKSCAN3	1
rs1531681	GTEx/v8	Brain_Hippocampus	ENSG00000235109	A	1.23e-15	-0.76244	5.66e-14	A	-	6	28226878	ZSCAN31	1
rs78224691	GTEx/v8	Brain_Hippocampus	ENSG00000137185	A	0.000120854	-0.213427	0.0431467	G	+	6	28237110	ZSCAN9	1
rs16893889	GTEx/v8	Brain_Hippocampus	ENSG00000137185	G	0.000120854	-0.213427	0.0431467	A	+	6	28237172	ZSCAN9	1
rs2179174	GTEx/v8	Brain_Hippocampus	ENSG00000137185	G	0.000120854	-0.213427	0.0431467	A	+	6	28238969	ZSCAN9	1
rs213237	GTEx/v8	Brain_Hippocampus	ENSG00000189298	C	5.81e-05	-0.303722	0.0084279	T	+	6	28323938	ZKSCAN3	1
rs213237	GTEx/v8	Brain_Hippocampus	ENSG00000235109	C	6.11e-15	0.703659	5.66e-14	T	-	6	28323938	ZSCAN31	1
rs213236	GTEx/v8	Brain_Hippocampus	ENSG00000189298	C	7.74e-05	-0.307301	0.0084279	T	+	6	28324397	ZKSCAN3	1
rs213236	GTEx/v8	Brain_Hippocampus	ENSG00000235109	C	1.32e-16	0.756504	5.66e-14	T	-	6	28324397	ZSCAN31	1
rs213232	GTEx/v8	Brain_Hippocampus	ENSG00000189298	G	3.13e-05	-0.320674	0.0084279	A	+	6	28326490	ZKSCAN3	1
rs213232	GTEx/v8	Brain_Hippocampus	ENSG00000235109	G	1.13e-16	0.753194	5.66e-14	A	-	6	28326490	ZSCAN31	1
rs6503419	GTEx/v8	Brain_Hippocampus	ENSG00000136448	C	9.2e-07	-0.222098	6.48e-07	C	-	17	43149988	NMT1	1
rs2157839	GTEx/v8	Brain_Hippocampus	ENSG00000136448	C	9.2e-07	-0.222098	6.48e-07	C	-	17	43151400	NMT1	1
rs6503420	GTEx/v8	Brain_Hippocampus	ENSG00000136448	G	9.2e-07	-0.222098	6.48e-07	G	-	17	43152719	NMT1	1
rs8074938	GTEx/v8	Brain_Hippocampus	ENSG00000136448	G	9.2e-07	-0.222098	6.48e-07	G	-	17	43153006	NMT1	1
rs7213273	GTEx/v8	Brain_Hippocampus	ENSG00000136448	A	1.24e-06	-0.21496	6.48e-07	A	-	17	43155914	NMT1	1
rs7213273	GTEx/v8	Brain_Hippocampus	ENSG00000172992	A	5e-05	0.227729	0.00484385	A	+	17	43155914	DCAKD	1
rs2027995	GTEx/v8	Brain_Hippocampus	ENSG00000136448	T	9.2e-07	-0.222098	6.48e-07	T	-	17	43161353	NMT1	1
rs6416904	GTEx/v8	Brain_Hippocampus	ENSG00000136448	G	1.24e-06	-0.21496	6.48e-07	G	-	17	43163756	NMT1	1
rs6416904	GTEx/v8	Brain_Hippocampus	ENSG00000172992	G	5e-05	0.227729	0.00484385	G	+	17	43163756	DCAKD	1
rs7502512	GTEx/v8	Brain_Hippocampus	ENSG00000136448	T	1.24e-06	-0.21496	6.48e-07	T	-	17	43166450	NMT1	1
rs7502512	GTEx/v8	Brain_Hippocampus	ENSG00000172992	T	5e-05	0.227729	0.00484385	T	+	17	43166450	DCAKD	1
rs2239919	GTEx/v8	Brain_Hippocampus	ENSG00000136448	G	2.03e-06	-0.21469	6.48e-07	G	-	17	43169392	NMT1	1
rs12936234	GTEx/v8	Brain_Hippocampus	ENSG00000136448	C	1.11e-06	-0.216107	6.48e-07	C	-	17	43177951	NMT1	1
rs1053739	GTEx/v8	Brain_Hippocampus	ENSG00000136448	A	1.11e-06	0.216107	6.48e-07	G	-	17	43183108	NMT1	1
rs12948326	GTEx/v8	Brain_Hippocampus	ENSG00000136448	G	5.95e-07	0.221024	6.48e-07	T	-	17	43188117	NMT1	1
rs9468157	GTEx/v8	Brain_Hypothalamus	ENSG00000124613	G	1.24e-05	0.452397	1.79e-16	G	+	6	27521890	ZNF391	1
rs2142704	GTEx/v8	Brain_Hypothalamus	ENSG00000124613	A	1.24e-05	0.452397	1.79e-16	A	+	6	27530562	ZNF391	1
rs4236044	GTEx/v8	Brain_Hypothalamus	ENSG00000124613	C	5.52e-05	0.417491	1.79e-16	C	+	6	27535562	ZNF391	1
rs2205828	GTEx/v8	Brain_Hypothalamus	ENSG00000124613	C	5.52e-05	0.417491	1.79e-16	C	+	6	27537051	ZNF391	1
rs9393826	GTEx/v8	Brain_Hypothalamus	ENSG00000124613	A	2.63e-05	0.42616	1.79e-16	A	+	6	27552770	ZNF391	1
rs6456798	GTEx/v8	Brain_Hypothalamus	ENSG00000124613	C	2.63e-05	0.42616	1.79e-16	C	+	6	27563981	ZNF391	1
rs6936653	GTEx/v8	Brain_Hypothalamus	ENSG00000124613	G	2.63e-05	0.42616	1.79e-16	G	+	6	27564830	ZNF391	1
rs9379994	GTEx/v8	Brain_Hypothalamus	ENSG00000124613	A	2.63e-05	0.42616	1.79e-16	A	+	6	27571754	ZNF391	1
rs80044645	GTEx/v8	Brain_Hypothalamus	ENSG00000124613	A	9.43e-05	-0.396813	1.79e-16	G	+	6	27585510	ZNF391	1
rs79624422	GTEx/v8	Brain_Hypothalamus	ENSG00000124613	T	9.43e-05	-0.396813	1.79e-16	C	+	6	27588145	ZNF391	1
rs9379998	GTEx/v8	Brain_Hypothalamus	ENSG00000124613	A	9.43e-05	-0.396813	1.79e-16	G	+	6	27604586	ZNF391	1
rs80179698	GTEx/v8	Brain_Hypothalamus	ENSG00000124613	C	9.43e-05	-0.396813	1.79e-16	G	+	6	27610131	ZNF391	1
rs79113535	GTEx/v8	Brain_Hypothalamus	ENSG00000124613	T	9.43e-05	-0.396813	1.79e-16	C	+	6	27610409	ZNF391	1
rs9393835	GTEx/v8	Brain_Hypothalamus	ENSG00000124613	C	5.76e-05	-0.404414	1.79e-16	T	+	6	27611226	ZNF391	1
rs9393836	GTEx/v8	Brain_Hypothalamus	ENSG00000124613	T	9.43e-05	-0.396813	1.79e-16	C	+	6	27611397	ZNF391	1
rs76331051	GTEx/v8	Brain_Hypothalamus	ENSG00000124613	C	5.52e-05	-0.417491	1.79e-16	A	+	6	27614070	ZNF391	1
rs73739763	GTEx/v8	Brain_Hypothalamus	ENSG00000124613	A	3.28e-05	-0.425387	1.79e-16	G	+	6	27614389	ZNF391	1
rs76340224	GTEx/v8	Brain_Hypothalamus	ENSG00000124613	T	3.28e-05	-0.425387	1.79e-16	C	+	6	27614525	ZNF391	1
rs78993852	GTEx/v8	Brain_Hypothalamus	ENSG00000124613	T	7.98e-05	-0.407573	1.79e-16	A	+	6	27617708	ZNF391	1
rs76497496	GTEx/v8	Brain_Hypothalamus	ENSG00000124613	G	5.52e-05	-0.417491	1.79e-16	C	+	6	27617833	ZNF391	1
rs9393838	GTEx/v8	Brain_Hypothalamus	ENSG00000124613	T	5.52e-05	-0.417491	1.79e-16	G	+	6	27618731	ZNF391	1
rs9393839	GTEx/v8	Brain_Hypothalamus	ENSG00000124613	T	1.24e-05	-0.452397	1.79e-16	C	+	6	27619221	ZNF391	1
rs78633425	GTEx/v8	Brain_Hypothalamus	ENSG00000124613	A	5.52e-05	-0.417491	1.79e-16	G	+	6	27619629	ZNF391	1
rs145070051	GTEx/v8	Brain_Hypothalamus	ENSG00000124613	T	5.52e-05	-0.417491	1.79e-16	C	+	6	27622102	ZNF391	1
rs74615543	GTEx/v8	Brain_Hypothalamus	ENSG00000124613	C	3.28e-05	-0.425387	1.79e-16	T	+	6	27622597	ZNF391	1
rs78164893	GTEx/v8	Brain_Hypothalamus	ENSG00000124613	T	5.52e-05	-0.417491	1.79e-16	C	+	6	27622840	ZNF391	1
rs75049956	GTEx/v8	Brain_Hypothalamus	ENSG00000124613	C	3.96e-05	-0.43247	1.79e-16	T	+	6	27623930	ZNF391	1
rs60969079	GTEx/v8	Brain_Hypothalamus	ENSG00000124613	C	3.28e-05	-0.425387	1.79e-16	A	+	6	27625874	ZNF391	1
rs76828117	GTEx/v8	Brain_Hypothalamus	ENSG00000124613	C	3.28e-05	-0.425387	1.79e-16	T	+	6	27626545	ZNF391	1
rs145036279	GTEx/v8	Brain_Hypothalamus	ENSG00000124613	TA	1.96e-05	-0.563706	1.79e-16	T	+	6	27665414	ZNF391	1
rs5875151	GTEx/v8	Brain_Hypothalamus	ENSG00000187987	GA	7.29e-05	0.357927	0.00018054	G	-	6	28180732	ZSCAN23	1
rs5875151	GTEx/v8	Brain_Hypothalamus	ENSG00000189298	GA	3.21e-05	-0.3456	0.00103768	G	+	6	28180732	ZKSCAN3	1
rs5875151	GTEx/v8	Brain_Hypothalamus	ENSG00000235109	GA	2.81e-11	0.571015	1.65e-07	G	-	6	28180732	ZSCAN31	1
rs1150705	GTEx/v8	Brain_Hypothalamus	ENSG00000187987	G	7.6e-05	0.350486	0.00018054	T	-	6	28193786	ZSCAN23	1
rs1150705	GTEx/v8	Brain_Hypothalamus	ENSG00000189298	G	0.00011561	-0.315965	0.00103768	T	+	6	28193786	ZKSCAN3	1
rs1150705	GTEx/v8	Brain_Hypothalamus	ENSG00000235109	G	1.12e-10	0.54576	1.65e-07	T	-	6	28193786	ZSCAN31	1
rs1150707	GTEx/v8	Brain_Hypothalamus	ENSG00000187987	T	7.29e-05	0.357927	0.00018054	C	-	6	28197605	ZSCAN23	1
rs1150707	GTEx/v8	Brain_Hypothalamus	ENSG00000189298	T	3.21e-05	-0.3456	0.00103768	C	+	6	28197605	ZKSCAN3	1
rs1150707	GTEx/v8	Brain_Hypothalamus	ENSG00000235109	T	2.81e-11	0.571015	1.65e-07	C	-	6	28197605	ZSCAN31	1
rs1233713	GTEx/v8	Brain_Hypothalamus	ENSG00000187987	G	3.08e-05	0.373304	0.00018054	A	-	6	28198281	ZSCAN23	1
rs1233713	GTEx/v8	Brain_Hypothalamus	ENSG00000189298	G	2.4e-05	-0.349285	0.00103768	A	+	6	28198281	ZKSCAN3	1
rs1233713	GTEx/v8	Brain_Hypothalamus	ENSG00000235109	G	2.37e-11	0.570433	1.65e-07	A	-	6	28198281	ZSCAN31	1
rs67734300	GTEx/v8	Brain_Hypothalamus	ENSG00000235109	A	8.82e-09	0.524747	1.65e-07	AACTGGTG	-	6	28214160	ZSCAN31	1
rs71303501	GTEx/v8	Brain_Hypothalamus	ENSG00000235109	CAAAG	3.72e-07	0.473119	1.65e-07	C	-	6	28218324	ZSCAN31	1
rs12214383	GTEx/v8	Brain_Hypothalamus	ENSG00000189298	C	1.85e-05	0.361812	0.00103768	C	+	6	28223731	ZKSCAN3	1
rs12214383	GTEx/v8	Brain_Hypothalamus	ENSG00000235109	C	6.09e-08	-0.486414	1.65e-07	C	-	6	28223731	ZSCAN31	1
rs1531681	GTEx/v8	Brain_Hypothalamus	ENSG00000189298	A	1.85e-05	0.361812	0.00103768	A	+	6	28226878	ZKSCAN3	1
rs1531681	GTEx/v8	Brain_Hypothalamus	ENSG00000235109	A	6.09e-08	-0.486414	1.65e-07	A	-	6	28226878	ZSCAN31	1
rs78224691	GTEx/v8	Brain_Hypothalamus	ENSG00000189298	A	0.000104707	-0.393128	0.00103768	G	+	6	28237110	ZKSCAN3	1
rs16893889	GTEx/v8	Brain_Hypothalamus	ENSG00000189298	G	0.000104707	-0.393128	0.00103768	A	+	6	28237172	ZKSCAN3	1
rs2179174	GTEx/v8	Brain_Hypothalamus	ENSG00000189298	G	0.000104707	-0.393128	0.00103768	A	+	6	28238969	ZKSCAN3	1
rs213237	GTEx/v8	Brain_Hypothalamus	ENSG00000187987	C	1.88e-05	0.383833	0.00018054	T	-	6	28323938	ZSCAN23	1
rs213237	GTEx/v8	Brain_Hypothalamus	ENSG00000189298	C	4.66e-05	-0.338597	0.00103768	T	+	6	28323938	ZKSCAN3	1
rs213237	GTEx/v8	Brain_Hypothalamus	ENSG00000235109	C	9.27e-11	0.557628	1.65e-07	T	-	6	28323938	ZSCAN31	1
rs213236	GTEx/v8	Brain_Hypothalamus	ENSG00000187987	C	2.11e-05	0.384288	0.00018054	T	-	6	28324397	ZSCAN23	1
rs213236	GTEx/v8	Brain_Hypothalamus	ENSG00000189298	C	3.45e-05	-0.346297	0.00103768	T	+	6	28324397	ZKSCAN3	1
rs213236	GTEx/v8	Brain_Hypothalamus	ENSG00000235109	C	3.35e-11	0.572422	1.65e-07	T	-	6	28324397	ZSCAN31	1
rs213232	GTEx/v8	Brain_Hypothalamus	ENSG00000187987	G	1.67e-05	0.388873	0.00018054	A	-	6	28326490	ZSCAN23	1
rs213232	GTEx/v8	Brain_Hypothalamus	ENSG00000189298	G	4.79e-05	-0.34062	0.00103768	A	+	6	28326490	ZKSCAN3	1
rs213232	GTEx/v8	Brain_Hypothalamus	ENSG00000235109	G	8.21e-11	0.563092	1.65e-07	A	-	6	28326490	ZSCAN31	1
rs5875151	GTEx/v8	Brain_Nucleus_accumbens_basal_ganglia	ENSG00000137185	GA	6.84e-05	-0.192168	0.0128407	G	+	6	28180732	ZSCAN9	1
rs5875151	GTEx/v8	Brain_Nucleus_accumbens_basal_ganglia	ENSG00000187987	GA	5.7e-06	0.322453	0.000610778	G	-	6	28180732	ZSCAN23	1
rs5875151	GTEx/v8	Brain_Nucleus_accumbens_basal_ganglia	ENSG00000198315	GA	4.67e-05	-0.187872	3.82e-07	G	+	6	28180732	ZKSCAN8	1
rs5875151	GTEx/v8	Brain_Nucleus_accumbens_basal_ganglia	ENSG00000204709	GA	1.8e-08	0.509439	9.26e-09	G	-	6	28180732	C6orf100	1
rs5875151	GTEx/v8	Brain_Nucleus_accumbens_basal_ganglia	ENSG00000235109	GA	1.51e-12	0.571402	3.01e-09	G	-	6	28180732	ZSCAN31	1
rs1150705	GTEx/v8	Brain_Nucleus_accumbens_basal_ganglia	ENSG00000137185	G	6.32e-05	-0.189084	0.0128407	T	+	6	28193786	ZSCAN9	1
rs1150705	GTEx/v8	Brain_Nucleus_accumbens_basal_ganglia	ENSG00000187987	G	1.17e-05	0.305733	0.000610778	T	-	6	28193786	ZSCAN23	1
rs1150705	GTEx/v8	Brain_Nucleus_accumbens_basal_ganglia	ENSG00000198315	G	7.21e-06	-0.201748	3.82e-07	T	+	6	28193786	ZKSCAN8	1
rs1150705	GTEx/v8	Brain_Nucleus_accumbens_basal_ganglia	ENSG00000204709	G	2.91e-07	0.458357	9.26e-09	T	-	6	28193786	C6orf100	1
rs1150705	GTEx/v8	Brain_Nucleus_accumbens_basal_ganglia	ENSG00000235109	G	4.81e-13	0.570254	3.01e-09	T	-	6	28193786	ZSCAN31	1
rs1150707	GTEx/v8	Brain_Nucleus_accumbens_basal_ganglia	ENSG00000137185	T	6.84e-05	-0.192168	0.0128407	C	+	6	28197605	ZSCAN9	1
rs1150707	GTEx/v8	Brain_Nucleus_accumbens_basal_ganglia	ENSG00000187987	T	5.7e-06	0.322453	0.000610778	C	-	6	28197605	ZSCAN23	1
rs1150707	GTEx/v8	Brain_Nucleus_accumbens_basal_ganglia	ENSG00000198315	T	4.67e-05	-0.187872	3.82e-07	C	+	6	28197605	ZKSCAN8	1
rs1150707	GTEx/v8	Brain_Nucleus_accumbens_basal_ganglia	ENSG00000204709	T	1.8e-08	0.509439	9.26e-09	C	-	6	28197605	C6orf100	1
rs1150707	GTEx/v8	Brain_Nucleus_accumbens_basal_ganglia	ENSG00000235109	T	1.51e-12	0.571402	3.01e-09	C	-	6	28197605	ZSCAN31	1
rs1233713	GTEx/v8	Brain_Nucleus_accumbens_basal_ganglia	ENSG00000137185	G	0.000109787	-0.186573	0.0128407	A	+	6	28198281	ZSCAN9	1
rs1233713	GTEx/v8	Brain_Nucleus_accumbens_basal_ganglia	ENSG00000187987	G	2.13e-06	0.335333	0.000610778	A	-	6	28198281	ZSCAN23	1
rs1233713	GTEx/v8	Brain_Nucleus_accumbens_basal_ganglia	ENSG00000198315	G	3.76e-05	-0.189726	3.82e-07	A	+	6	28198281	ZKSCAN8	1
rs1233713	GTEx/v8	Brain_Nucleus_accumbens_basal_ganglia	ENSG00000204709	G	2.43e-08	0.504224	9.26e-09	A	-	6	28198281	C6orf100	1
rs1233713	GTEx/v8	Brain_Nucleus_accumbens_basal_ganglia	ENSG00000235109	G	1.46e-12	0.570605	3.01e-09	A	-	6	28198281	ZSCAN31	1
rs67734300	GTEx/v8	Brain_Nucleus_accumbens_basal_ganglia	ENSG00000235109	A	2.21e-09	0.531437	3.01e-09	AACTGGTG	-	6	28214160	ZSCAN31	1
rs71303501	GTEx/v8	Brain_Nucleus_accumbens_basal_ganglia	ENSG00000235109	CAAAG	3.42e-08	0.483169	3.01e-09	C	-	6	28218324	ZSCAN31	1
rs12214383	GTEx/v8	Brain_Nucleus_accumbens_basal_ganglia	ENSG00000137185	C	0.00016704	0.179364	0.0128407	C	+	6	28223731	ZSCAN9	1
rs12214383	GTEx/v8	Brain_Nucleus_accumbens_basal_ganglia	ENSG00000187987	C	6.86e-05	-0.280636	0.000610778	C	-	6	28223731	ZSCAN23	1
rs12214383	GTEx/v8	Brain_Nucleus_accumbens_basal_ganglia	ENSG00000204709	C	4.2e-07	-0.455001	9.26e-09	C	-	6	28223731	C6orf100	1
rs12214383	GTEx/v8	Brain_Nucleus_accumbens_basal_ganglia	ENSG00000235109	C	2.76e-10	-0.509705	3.01e-09	C	-	6	28223731	ZSCAN31	1
rs1531681	GTEx/v8	Brain_Nucleus_accumbens_basal_ganglia	ENSG00000137185	A	0.00016704	0.179364	0.0128407	A	+	6	28226878	ZSCAN9	1
rs1531681	GTEx/v8	Brain_Nucleus_accumbens_basal_ganglia	ENSG00000187987	A	6.86e-05	-0.280636	0.000610778	A	-	6	28226878	ZSCAN23	1
rs1531681	GTEx/v8	Brain_Nucleus_accumbens_basal_ganglia	ENSG00000204709	A	4.2e-07	-0.455001	9.26e-09	A	-	6	28226878	C6orf100	1
rs1531681	GTEx/v8	Brain_Nucleus_accumbens_basal_ganglia	ENSG00000235109	A	2.76e-10	-0.509705	3.01e-09	A	-	6	28226878	ZSCAN31	1
rs78224691	GTEx/v8	Brain_Nucleus_accumbens_basal_ganglia	ENSG00000137185	A	0.000299011	-0.19774	0.0128407	G	+	6	28237110	ZSCAN9	1
rs16893889	GTEx/v8	Brain_Nucleus_accumbens_basal_ganglia	ENSG00000137185	G	0.000299011	-0.19774	0.0128407	A	+	6	28237172	ZSCAN9	1
rs2179174	GTEx/v8	Brain_Nucleus_accumbens_basal_ganglia	ENSG00000137185	G	0.000299011	-0.19774	0.0128407	A	+	6	28238969	ZSCAN9	1
rs213237	GTEx/v8	Brain_Nucleus_accumbens_basal_ganglia	ENSG00000187987	C	8.69e-07	0.339642	0.000610778	T	-	6	28323938	ZSCAN23	1
rs213237	GTEx/v8	Brain_Nucleus_accumbens_basal_ganglia	ENSG00000204709	C	9.26e-09	0.506722	9.26e-09	T	-	6	28323938	C6orf100	1
rs213237	GTEx/v8	Brain_Nucleus_accumbens_basal_ganglia	ENSG00000235109	C	1.14e-11	0.538733	3.01e-09	T	-	6	28323938	ZSCAN31	1
rs213236	GTEx/v8	Brain_Nucleus_accumbens_basal_ganglia	ENSG00000187987	C	1.13e-06	0.336264	0.000610778	T	-	6	28324397	ZSCAN23	1
rs213236	GTEx/v8	Brain_Nucleus_accumbens_basal_ganglia	ENSG00000204709	C	4.4e-09	0.516575	9.26e-09	T	-	6	28324397	C6orf100	1
rs213236	GTEx/v8	Brain_Nucleus_accumbens_basal_ganglia	ENSG00000235109	C	8.67e-12	0.541381	3.01e-09	T	-	6	28324397	ZSCAN31	1
rs213232	GTEx/v8	Brain_Nucleus_accumbens_basal_ganglia	ENSG00000187987	G	1.27e-06	0.332592	0.000610778	A	-	6	28326490	ZSCAN23	1
rs213232	GTEx/v8	Brain_Nucleus_accumbens_basal_ganglia	ENSG00000204709	G	1.85e-09	0.524271	9.26e-09	A	-	6	28326490	C6orf100	1
rs213232	GTEx/v8	Brain_Nucleus_accumbens_basal_ganglia	ENSG00000235109	G	5.92e-12	0.541506	3.01e-09	A	-	6	28326490	ZSCAN31	1
rs6503419	GTEx/v8	Brain_Nucleus_accumbens_basal_ganglia	ENSG00000136448	C	1.91e-05	-0.221501	0.000207792	C	-	17	43149988	NMT1	1
rs2157839	GTEx/v8	Brain_Nucleus_accumbens_basal_ganglia	ENSG00000136448	C	1.91e-05	-0.221501	0.000207792	C	-	17	43151400	NMT1	1
rs6503420	GTEx/v8	Brain_Nucleus_accumbens_basal_ganglia	ENSG00000136448	G	1.91e-05	-0.221501	0.000207792	G	-	17	43152719	NMT1	1
rs8074938	GTEx/v8	Brain_Nucleus_accumbens_basal_ganglia	ENSG00000136448	G	1.91e-05	-0.221501	0.000207792	G	-	17	43153006	NMT1	1
rs7213273	GTEx/v8	Brain_Nucleus_accumbens_basal_ganglia	ENSG00000136448	A	9.66e-06	-0.224734	0.000207792	A	-	17	43155914	NMT1	1
rs2027995	GTEx/v8	Brain_Nucleus_accumbens_basal_ganglia	ENSG00000136448	T	1.91e-05	-0.221501	0.000207792	T	-	17	43161353	NMT1	1
rs6416904	GTEx/v8	Brain_Nucleus_accumbens_basal_ganglia	ENSG00000136448	G	9.66e-06	-0.224734	0.000207792	G	-	17	43163756	NMT1	1
rs7502512	GTEx/v8	Brain_Nucleus_accumbens_basal_ganglia	ENSG00000136448	T	9.66e-06	-0.224734	0.000207792	T	-	17	43166450	NMT1	1
rs2239919	GTEx/v8	Brain_Nucleus_accumbens_basal_ganglia	ENSG00000136448	G	1.86e-05	-0.220918	0.000207792	G	-	17	43169392	NMT1	1
rs12936234	GTEx/v8	Brain_Nucleus_accumbens_basal_ganglia	ENSG00000136448	C	1.48e-05	-0.221361	0.000207792	C	-	17	43177951	NMT1	1
rs1053739	GTEx/v8	Brain_Nucleus_accumbens_basal_ganglia	ENSG00000136448	A	1.48e-05	0.221361	0.000207792	G	-	17	43183108	NMT1	1
rs12948326	GTEx/v8	Brain_Nucleus_accumbens_basal_ganglia	ENSG00000136448	G	1.03e-05	0.225777	0.000207792	T	-	17	43188117	NMT1	1
rs6911283	GTEx/v8	Brain_Putamen_basal_ganglia	ENSG00000124613	A	0.000108491	0.441519	3.94e-09	A	+	6	27515505	ZNF391	1
rs7763685	GTEx/v8	Brain_Putamen_basal_ganglia	ENSG00000124613	G	0.000164601	0.421482	3.94e-09	G	+	6	27517955	ZNF391	1
rs6934295	GTEx/v8	Brain_Putamen_basal_ganglia	ENSG00000124613	C	0.000164601	0.421482	3.94e-09	C	+	6	27518770	ZNF391	1
rs9468157	GTEx/v8	Brain_Putamen_basal_ganglia	ENSG00000124613	G	0.000122658	0.436277	3.94e-09	G	+	6	27521890	ZNF391	1
rs2142704	GTEx/v8	Brain_Putamen_basal_ganglia	ENSG00000124613	A	0.000122658	0.436277	3.94e-09	A	+	6	27530562	ZNF391	1
rs4236044	GTEx/v8	Brain_Putamen_basal_ganglia	ENSG00000124613	C	0.000192422	0.419931	3.94e-09	C	+	6	27535562	ZNF391	1
rs2205828	GTEx/v8	Brain_Putamen_basal_ganglia	ENSG00000124613	C	0.000154361	0.424409	3.94e-09	C	+	6	27537051	ZNF391	1
rs9393835	GTEx/v8	Brain_Putamen_basal_ganglia	ENSG00000124613	C	9.95e-05	-0.42252	3.94e-09	T	+	6	27611226	ZNF391	1
rs76331051	GTEx/v8	Brain_Putamen_basal_ganglia	ENSG00000124613	C	0.000192422	-0.419931	3.94e-09	A	+	6	27614070	ZNF391	1
rs73739763	GTEx/v8	Brain_Putamen_basal_ganglia	ENSG00000124613	A	4.57e-05	-0.448527	3.94e-09	G	+	6	27614389	ZNF391	1
rs76340224	GTEx/v8	Brain_Putamen_basal_ganglia	ENSG00000124613	T	4.57e-05	-0.448527	3.94e-09	C	+	6	27614525	ZNF391	1
rs76497496	GTEx/v8	Brain_Putamen_basal_ganglia	ENSG00000124613	G	0.000192422	-0.419931	3.94e-09	C	+	6	27617833	ZNF391	1
rs9393838	GTEx/v8	Brain_Putamen_basal_ganglia	ENSG00000124613	T	0.000192422	-0.419931	3.94e-09	G	+	6	27618731	ZNF391	1
rs9393839	GTEx/v8	Brain_Putamen_basal_ganglia	ENSG00000124613	T	0.000122658	-0.436277	3.94e-09	C	+	6	27619221	ZNF391	1
rs78633425	GTEx/v8	Brain_Putamen_basal_ganglia	ENSG00000124613	A	0.000154361	-0.424409	3.94e-09	G	+	6	27619629	ZNF391	1
rs145070051	GTEx/v8	Brain_Putamen_basal_ganglia	ENSG00000124613	T	0.000192422	-0.419931	3.94e-09	C	+	6	27622102	ZNF391	1
rs74615543	GTEx/v8	Brain_Putamen_basal_ganglia	ENSG00000124613	C	4.57e-05	-0.448527	3.94e-09	T	+	6	27622597	ZNF391	1
rs78164893	GTEx/v8	Brain_Putamen_basal_ganglia	ENSG00000124613	T	0.000154361	-0.424409	3.94e-09	C	+	6	27622840	ZNF391	1
rs75049956	GTEx/v8	Brain_Putamen_basal_ganglia	ENSG00000124613	C	6.89e-05	-0.452753	3.94e-09	T	+	6	27623930	ZNF391	1
rs60969079	GTEx/v8	Brain_Putamen_basal_ganglia	ENSG00000124613	C	4.57e-05	-0.448527	3.94e-09	A	+	6	27625874	ZNF391	1
rs76828117	GTEx/v8	Brain_Putamen_basal_ganglia	ENSG00000124613	C	4.57e-05	-0.448527	3.94e-09	T	+	6	27626545	ZNF391	1
rs145036279	GTEx/v8	Brain_Putamen_basal_ganglia	ENSG00000124613	TA	1.36e-05	-0.627993	3.94e-09	T	+	6	27665414	ZNF391	1
rs5875151	GTEx/v8	Brain_Putamen_basal_ganglia	ENSG00000187987	GA	6.73e-09	0.447935	1.19e-06	G	-	6	28180732	ZSCAN23	1
rs5875151	GTEx/v8	Brain_Putamen_basal_ganglia	ENSG00000189298	GA	0.000211019	-0.319593	0.0126135	G	+	6	28180732	ZKSCAN3	1
rs5875151	GTEx/v8	Brain_Putamen_basal_ganglia	ENSG00000235109	GA	1.07e-19	0.825207	9.93e-15	G	-	6	28180732	ZSCAN31	1
rs1150705	GTEx/v8	Brain_Putamen_basal_ganglia	ENSG00000187987	G	3.23e-08	0.423562	1.19e-06	T	-	6	28193786	ZSCAN23	1
rs1150705	GTEx/v8	Brain_Putamen_basal_ganglia	ENSG00000189298	G	9.47e-05	-0.331069	0.0126135	T	+	6	28193786	ZKSCAN3	1
rs1150705	GTEx/v8	Brain_Putamen_basal_ganglia	ENSG00000235109	G	1.92e-17	0.775175	9.93e-15	T	-	6	28193786	ZSCAN31	1
rs1150707	GTEx/v8	Brain_Putamen_basal_ganglia	ENSG00000187987	T	6.73e-09	0.447935	1.19e-06	C	-	6	28197605	ZSCAN23	1
rs1150707	GTEx/v8	Brain_Putamen_basal_ganglia	ENSG00000189298	T	0.000211019	-0.319593	0.0126135	C	+	6	28197605	ZKSCAN3	1
rs1150707	GTEx/v8	Brain_Putamen_basal_ganglia	ENSG00000235109	T	1.07e-19	0.825207	9.93e-15	C	-	6	28197605	ZSCAN31	1
rs1233713	GTEx/v8	Brain_Putamen_basal_ganglia	ENSG00000187987	G	4.75e-09	0.4549	1.19e-06	A	-	6	28198281	ZSCAN23	1
rs1233713	GTEx/v8	Brain_Putamen_basal_ganglia	ENSG00000189298	G	8.99e-05	-0.339028	0.0126135	A	+	6	28198281	ZKSCAN3	1
rs1233713	GTEx/v8	Brain_Putamen_basal_ganglia	ENSG00000235109	G	9.55e-20	0.831584	9.93e-15	A	-	6	28198281	ZSCAN31	1
rs67734300	GTEx/v8	Brain_Putamen_basal_ganglia	ENSG00000187987	A	4.97e-05	0.339523	1.19e-06	AACTGGTG	-	6	28214160	ZSCAN23	1
rs67734300	GTEx/v8	Brain_Putamen_basal_ganglia	ENSG00000235109	A	2.39e-12	0.70877	9.93e-15	AACTGGTG	-	6	28214160	ZSCAN31	1
rs71303501	GTEx/v8	Brain_Putamen_basal_ganglia	ENSG00000235109	CAAAG	2.01e-09	0.612037	9.93e-15	C	-	6	28218324	ZSCAN31	1
rs12214383	GTEx/v8	Brain_Putamen_basal_ganglia	ENSG00000187987	C	4.54e-05	-0.328907	1.19e-06	C	-	6	28223731	ZSCAN23	1
rs12214383	GTEx/v8	Brain_Putamen_basal_ganglia	ENSG00000235109	C	4.9e-15	-0.7467	9.93e-15	C	-	6	28223731	ZSCAN31	1
rs1531681	GTEx/v8	Brain_Putamen_basal_ganglia	ENSG00000187987	A	4.54e-05	-0.328907	1.19e-06	A	-	6	28226878	ZSCAN23	1
rs1531681	GTEx/v8	Brain_Putamen_basal_ganglia	ENSG00000235109	A	4.9e-15	-0.7467	9.93e-15	A	-	6	28226878	ZSCAN31	1
rs213237	GTEx/v8	Brain_Putamen_basal_ganglia	ENSG00000187987	C	5.39e-08	0.415433	1.19e-06	T	-	6	28323938	ZSCAN23	1
rs213237	GTEx/v8	Brain_Putamen_basal_ganglia	ENSG00000189298	C	2.62e-05	-0.3532	0.0126135	T	+	6	28323938	ZKSCAN3	1
rs213237	GTEx/v8	Brain_Putamen_basal_ganglia	ENSG00000235109	C	7.82e-17	0.760261	9.93e-15	T	-	6	28323938	ZSCAN31	1
rs213236	GTEx/v8	Brain_Putamen_basal_ganglia	ENSG00000187987	C	3.13e-08	0.42641	1.19e-06	T	-	6	28324397	ZSCAN23	1
rs213236	GTEx/v8	Brain_Putamen_basal_ganglia	ENSG00000189298	C	1.41e-05	-0.367813	0.0126135	T	+	6	28324397	ZKSCAN3	1
rs213236	GTEx/v8	Brain_Putamen_basal_ganglia	ENSG00000235109	C	8.26e-17	0.767864	9.93e-15	T	-	6	28324397	ZSCAN31	1
rs213232	GTEx/v8	Brain_Putamen_basal_ganglia	ENSG00000187987	G	3.58e-09	0.450376	1.19e-06	A	-	6	28326490	ZSCAN23	1
rs213232	GTEx/v8	Brain_Putamen_basal_ganglia	ENSG00000189298	G	7.84e-06	-0.377079	0.0126135	A	+	6	28326490	ZKSCAN3	1
rs213232	GTEx/v8	Brain_Putamen_basal_ganglia	ENSG00000235109	G	1.36e-17	0.780822	9.93e-15	A	-	6	28326490	ZSCAN31	1
rs9461540	GTEx/v8	Brain_Putamen_basal_ganglia	ENSG00000204681	G	1.66e-05	0.344008	4.06e-05	T	-	6	29604264	GABBR1	1
rs1233374	GTEx/v8	Brain_Putamen_basal_ganglia	ENSG00000204681	C	2.31e-06	0.41784	4.06e-05	T	-	6	29608694	GABBR1	1
rs6503419	GTEx/v8	Brain_Putamen_basal_ganglia	ENSG00000136448	C	4.44e-08	-0.332597	1.81e-05	C	-	17	43149988	NMT1	1
rs2157839	GTEx/v8	Brain_Putamen_basal_ganglia	ENSG00000136448	C	4.44e-08	-0.332597	1.81e-05	C	-	17	43151400	NMT1	1
rs6503420	GTEx/v8	Brain_Putamen_basal_ganglia	ENSG00000136448	G	4.44e-08	-0.332597	1.81e-05	G	-	17	43152719	NMT1	1
rs8074938	GTEx/v8	Brain_Putamen_basal_ganglia	ENSG00000136448	G	4.44e-08	-0.332597	1.81e-05	G	-	17	43153006	NMT1	1
rs7213273	GTEx/v8	Brain_Putamen_basal_ganglia	ENSG00000136448	A	4.73e-09	-0.347608	1.81e-05	A	-	17	43155914	NMT1	1
rs2027995	GTEx/v8	Brain_Putamen_basal_ganglia	ENSG00000136448	T	4.44e-08	-0.332597	1.81e-05	T	-	17	43161353	NMT1	1
rs6416904	GTEx/v8	Brain_Putamen_basal_ganglia	ENSG00000136448	G	4.73e-09	-0.347608	1.81e-05	G	-	17	43163756	NMT1	1
rs7502512	GTEx/v8	Brain_Putamen_basal_ganglia	ENSG00000136448	T	4.73e-09	-0.347608	1.81e-05	T	-	17	43166450	NMT1	1
rs2239919	GTEx/v8	Brain_Putamen_basal_ganglia	ENSG00000136448	G	4.1e-08	-0.328446	1.81e-05	G	-	17	43169392	NMT1	1
rs12936234	GTEx/v8	Brain_Putamen_basal_ganglia	ENSG00000136448	C	6.75e-09	-0.343701	1.81e-05	C	-	17	43177951	NMT1	1
rs1053739	GTEx/v8	Brain_Putamen_basal_ganglia	ENSG00000136448	A	6.75e-09	0.343701	1.81e-05	G	-	17	43183108	NMT1	1
rs12948326	GTEx/v8	Brain_Putamen_basal_ganglia	ENSG00000136448	G	9.26e-09	0.336896	1.81e-05	T	-	17	43188117	NMT1	1
rs9393826	GTEx/v8	Brain_Spinal_cord_cervical_c-1	ENSG00000124613	A	5.27e-05	0.617316	2.85e-14	A	+	6	27552770	ZNF391	1
rs6456798	GTEx/v8	Brain_Spinal_cord_cervical_c-1	ENSG00000124613	C	5.27e-05	0.617316	2.85e-14	C	+	6	27563981	ZNF391	1
rs6936653	GTEx/v8	Brain_Spinal_cord_cervical_c-1	ENSG00000124613	G	5.27e-05	0.617316	2.85e-14	G	+	6	27564830	ZNF391	1
rs9379994	GTEx/v8	Brain_Spinal_cord_cervical_c-1	ENSG00000124613	A	5.27e-05	0.617316	2.85e-14	A	+	6	27571754	ZNF391	1
rs9393835	GTEx/v8	Brain_Spinal_cord_cervical_c-1	ENSG00000124613	C	5.48e-05	-0.656374	2.85e-14	T	+	6	27611226	ZNF391	1
rs73739763	GTEx/v8	Brain_Spinal_cord_cervical_c-1	ENSG00000124613	A	5.48e-05	-0.656374	2.85e-14	G	+	6	27614389	ZNF391	1
rs76340224	GTEx/v8	Brain_Spinal_cord_cervical_c-1	ENSG00000124613	T	5.48e-05	-0.656374	2.85e-14	C	+	6	27614525	ZNF391	1
rs74615543	GTEx/v8	Brain_Spinal_cord_cervical_c-1	ENSG00000124613	C	5.48e-05	-0.656374	2.85e-14	T	+	6	27622597	ZNF391	1
rs60969079	GTEx/v8	Brain_Spinal_cord_cervical_c-1	ENSG00000124613	C	5.48e-05	-0.656374	2.85e-14	A	+	6	27625874	ZNF391	1
rs76828117	GTEx/v8	Brain_Spinal_cord_cervical_c-1	ENSG00000124613	C	5.48e-05	-0.656374	2.85e-14	T	+	6	27626545	ZNF391	1
rs145036279	GTEx/v8	Brain_Spinal_cord_cervical_c-1	ENSG00000124613	TA	2.14e-05	-0.828123	2.85e-14	T	+	6	27665414	ZNF391	1
rs5875151	GTEx/v8	Brain_Spinal_cord_cervical_c-1	ENSG00000187987	GA	8.14e-08	0.542119	8.38e-06	G	-	6	28180732	ZSCAN23	1
rs5875151	GTEx/v8	Brain_Spinal_cord_cervical_c-1	ENSG00000235109	GA	1.5e-09	0.664907	6.67e-07	G	-	6	28180732	ZSCAN31	1
rs1150705	GTEx/v8	Brain_Spinal_cord_cervical_c-1	ENSG00000187987	G	5.27e-07	0.517948	8.38e-06	T	-	6	28193786	ZSCAN23	1
rs1150705	GTEx/v8	Brain_Spinal_cord_cervical_c-1	ENSG00000235109	G	2.85e-08	0.626869	6.67e-07	T	-	6	28193786	ZSCAN31	1
rs1150707	GTEx/v8	Brain_Spinal_cord_cervical_c-1	ENSG00000187987	T	8.14e-08	0.542119	8.38e-06	C	-	6	28197605	ZSCAN23	1
rs1150707	GTEx/v8	Brain_Spinal_cord_cervical_c-1	ENSG00000235109	T	1.5e-09	0.664907	6.67e-07	C	-	6	28197605	ZSCAN31	1
rs1233713	GTEx/v8	Brain_Spinal_cord_cervical_c-1	ENSG00000187987	G	4.96e-08	0.550031	8.38e-06	A	-	6	28198281	ZSCAN23	1
rs1233713	GTEx/v8	Brain_Spinal_cord_cervical_c-1	ENSG00000235109	G	5.6e-10	0.679344	6.67e-07	A	-	6	28198281	ZSCAN31	1
rs67734300	GTEx/v8	Brain_Spinal_cord_cervical_c-1	ENSG00000187987	A	0.000125696	0.440264	8.38e-06	AACTGGTG	-	6	28214160	ZSCAN23	1
rs67734300	GTEx/v8	Brain_Spinal_cord_cervical_c-1	ENSG00000235109	A	9.1e-07	0.610902	6.67e-07	AACTGGTG	-	6	28214160	ZSCAN31	1
rs71303501	GTEx/v8	Brain_Spinal_cord_cervical_c-1	ENSG00000187987	CAAAG	1.95e-05	0.462615	8.38e-06	C	-	6	28218324	ZSCAN23	1
rs71303501	GTEx/v8	Brain_Spinal_cord_cervical_c-1	ENSG00000235109	CAAAG	6.68e-08	0.631675	6.67e-07	C	-	6	28218324	ZSCAN31	1
rs12214383	GTEx/v8	Brain_Spinal_cord_cervical_c-1	ENSG00000187987	C	1.57e-07	-0.538171	8.38e-06	C	-	6	28223731	ZSCAN23	1
rs12214383	GTEx/v8	Brain_Spinal_cord_cervical_c-1	ENSG00000235109	C	2.8e-09	-0.663776	6.67e-07	C	-	6	28223731	ZSCAN31	1
rs1531681	GTEx/v8	Brain_Spinal_cord_cervical_c-1	ENSG00000187987	A	1.57e-07	-0.538171	8.38e-06	A	-	6	28226878	ZSCAN23	1
rs1531681	GTEx/v8	Brain_Spinal_cord_cervical_c-1	ENSG00000235109	A	2.8e-09	-0.663776	6.67e-07	A	-	6	28226878	ZSCAN31	1
rs213237	GTEx/v8	Brain_Spinal_cord_cervical_c-1	ENSG00000187987	C	2.88e-07	0.522139	8.38e-06	T	-	6	28323938	ZSCAN23	1
rs213237	GTEx/v8	Brain_Spinal_cord_cervical_c-1	ENSG00000235109	C	1.82e-09	0.662764	6.67e-07	T	-	6	28323938	ZSCAN31	1
rs213236	GTEx/v8	Brain_Spinal_cord_cervical_c-1	ENSG00000187987	C	2.67e-07	0.535265	8.38e-06	T	-	6	28324397	ZSCAN23	1
rs213236	GTEx/v8	Brain_Spinal_cord_cervical_c-1	ENSG00000235109	C	1.42e-09	0.681505	6.67e-07	T	-	6	28324397	ZSCAN31	1
rs213232	GTEx/v8	Brain_Spinal_cord_cervical_c-1	ENSG00000187987	G	2.67e-07	0.535265	8.38e-06	A	-	6	28326490	ZSCAN23	1
rs213232	GTEx/v8	Brain_Spinal_cord_cervical_c-1	ENSG00000235109	G	1.42e-09	0.681505	6.67e-07	A	-	6	28326490	ZSCAN31	1
rs6503419	GTEx/v8	Brain_Spinal_cord_cervical_c-1	ENSG00000136448	C	9.62e-07	-0.38	0.000213869	C	-	17	43149988	NMT1	1
rs2157839	GTEx/v8	Brain_Spinal_cord_cervical_c-1	ENSG00000136448	C	9.62e-07	-0.38	0.000213869	C	-	17	43151400	NMT1	1
rs6503420	GTEx/v8	Brain_Spinal_cord_cervical_c-1	ENSG00000136448	G	9.62e-07	-0.38	0.000213869	G	-	17	43152719	NMT1	1
rs8074938	GTEx/v8	Brain_Spinal_cord_cervical_c-1	ENSG00000136448	G	9.62e-07	-0.38	0.000213869	G	-	17	43153006	NMT1	1
rs7213273	GTEx/v8	Brain_Spinal_cord_cervical_c-1	ENSG00000136448	A	5.12e-07	-0.381653	0.000213869	A	-	17	43155914	NMT1	1
rs2027995	GTEx/v8	Brain_Spinal_cord_cervical_c-1	ENSG00000136448	T	9.62e-07	-0.38	0.000213869	T	-	17	43161353	NMT1	1
rs6416904	GTEx/v8	Brain_Spinal_cord_cervical_c-1	ENSG00000136448	G	5.12e-07	-0.381653	0.000213869	G	-	17	43163756	NMT1	1
rs7502512	GTEx/v8	Brain_Spinal_cord_cervical_c-1	ENSG00000136448	T	5.12e-07	-0.381653	0.000213869	T	-	17	43166450	NMT1	1
rs2239919	GTEx/v8	Brain_Spinal_cord_cervical_c-1	ENSG00000136448	G	4.93e-07	-0.380015	0.000213869	G	-	17	43169392	NMT1	1
rs12936234	GTEx/v8	Brain_Spinal_cord_cervical_c-1	ENSG00000136448	C	5.12e-07	-0.381653	0.000213869	C	-	17	43177951	NMT1	1
rs1053739	GTEx/v8	Brain_Spinal_cord_cervical_c-1	ENSG00000136448	A	5.12e-07	0.381653	0.000213869	G	-	17	43183108	NMT1	1
rs12948326	GTEx/v8	Brain_Spinal_cord_cervical_c-1	ENSG00000136448	G	1.08e-06	0.381119	0.000213869	T	-	17	43188117	NMT1	1
rs5875151	GTEx/v8	Brain_Substantia_nigra	ENSG00000235109	GA	6.89e-08	0.577411	3.24e-05	G	-	6	28180732	ZSCAN31	1
rs1150705	GTEx/v8	Brain_Substantia_nigra	ENSG00000235109	G	3.37e-08	0.580879	3.24e-05	T	-	6	28193786	ZSCAN31	1
rs1150707	GTEx/v8	Brain_Substantia_nigra	ENSG00000235109	T	6.89e-08	0.577411	3.24e-05	C	-	6	28197605	ZSCAN31	1
rs1233713	GTEx/v8	Brain_Substantia_nigra	ENSG00000235109	G	6.89e-08	0.577411	3.24e-05	A	-	6	28198281	ZSCAN31	1
rs67734300	GTEx/v8	Brain_Substantia_nigra	ENSG00000235109	A	5.62e-05	0.481592	3.24e-05	AACTGGTG	-	6	28214160	ZSCAN31	1
rs213237	GTEx/v8	Brain_Substantia_nigra	ENSG00000235109	C	1.41e-06	0.502164	3.24e-05	T	-	6	28323938	ZSCAN31	1
rs213236	GTEx/v8	Brain_Substantia_nigra	ENSG00000235109	C	8.29e-07	0.520821	3.24e-05	T	-	6	28324397	ZSCAN31	1
rs213232	GTEx/v8	Brain_Substantia_nigra	ENSG00000235109	G	6.7e-07	0.514975	3.24e-05	A	-	6	28326490	ZSCAN31	1
All P-values were calculated by a two-sided test.

## Sheet: Supplementary Table 7
Supplementary Table 7. Geneset analysis in EAS
Results of top 100 variables
# TEST_DIRECTION = one-sided, positive (set), two-sided (covar)
# CONDITIONED_INTERNAL = gene size, gene density, inverse mac, log(gene size), log(gene density), log(inverse mac)
FULL_NAME	TYPE	NGENES	BETA	BETA_STD	SE	P	FDR_p	Bonferroni_p
GO_bp:go_amyloid_beta_metabolic_process	SET	40	0.53807	0.025251	0.13549	3.59e-05	0.209372	0.55584
GO_bp:go_amyloid_precursor_protein_metabolic_process	SET	53	0.48141	0.025996	0.12271	4.39e-05	0.209372	0.679704
GO_bp:go_neurogenesis	SET	1467	0.098576	0.026888	0.025417	5.28e-05	0.209372	0.817502
GO_bp:go_regulation_of_amyloid_precursor_protein_catabolic_process	SET	28	0.67339	0.026449	0.17653	6.85e-05	0.209372	1
GO_mf:go_transcription_factor_binding	SET	594	0.13722	0.024432	0.036953	0.00010263	0.209372	1
GO_bp:go_regulation_of_amyloid_beta_formation	SET	21	0.7152	0.024332	0.1931	0.00010653	0.209372	1
GO_bp:go_amyloid_beta_formation	SET	27	0.56427	0.021764	0.15419	0.00012674	0.209372	1
GO_bp:go_neuron_differentiation	SET	1236	0.10036	0.0253	0.027602	0.00013895	0.209372	1
GO_bp:go_receptor_clustering	SET	48	0.47975	0.024658	0.13226	0.00014355	0.209372	1
GO_bp:go_spinal_cord_motor_neuron_differentiation	SET	30	0.64394	0.026179	0.17786	0.00014744	0.209372	1
GO_bp:go_negative_regulation_of_rna_biosynthetic_process	SET	1089	0.10082	0.023961	0.027864	0.00014875	0.209372	1
Curated_gene_sets:heller_silenced_by_methylation_up	SET	243	0.2189	0.025177	0.061655	0.00019293	0.248928	1
GO_bp:go_regulation_of_aspartic_type_endopeptidase_activity_involved_in_amyloid_precursor_protein_catabolic_process	SET	10	1.1708	0.027494	0.33221	0.000213	0.253683	1
GO_bp:go_amyloid_precursor_protein_catabolic_process	SET	38	0.48147	0.022024	0.13809	0.00024519	0.271163	1
GO_bp:go_cell_differentiation_in_spinal_cord	SET	47	0.49451	0.025151	0.14364	0.00028876	0.298058	1
GO_bp:go_regulation_of_cell_aging	SET	45	0.42719	0.021261	0.12504	0.00031786	0.307589	1
Curated_gene_sets:biocarta_flumazenil_pathway	SET	7	1.4295	0.028089	0.4295	0.00043811	0.399015	1
GO_mf:go_low_density_lipoprotein_particle_receptor_binding	SET	21	0.67362	0.022918	0.20654	0.00055546	0.453642	1
Curated_gene_sets:reactome_traf6_mediated_irf7_activation	SET	25	0.60826	0.022577	0.18711	0.00057668	0.453642	1
GO_bp:go_regulation_of_nervous_system_development	SET	825	0.10636	0.022171	0.033241	0.00068948	0.453642	1
GO_mf:go_lipoprotein_particle_receptor_binding	SET	26	0.60155	0.022769	0.18808	0.00069229	0.453642	1
GO_cc:go_spectrin_associated_cytoskeleton	SET	9	1.0334	0.023025	0.32443	0.00072414	0.453642	1
Curated_gene_sets:jiang_aging_cerebral_cortex_dn	SET	45	0.4152	0.020664	0.1308	0.0007527	0.453642	1
GO_cc:go_glutamatergic_synapse	SET	322	0.16288	0.021518	0.051423	0.00077013	0.453642	1
GO_bp:go_negative_regulation_of_biosynthetic_process	SET	1367	0.078729	0.020791	0.024881	0.00077896	0.453642	1
Curated_gene_sets:boyault_liver_cancer_subclass_g1_dn	SET	39	0.50034	0.023186	0.15964	0.00086305	0.453642	1
Curated_gene_sets:reactome_negative_regulators_of_ddx58_ifih1_signaling	SET	32	0.48049	0.020173	0.15347	0.00087309	0.453642	1
GO_bp:go_protein_k29_linked_deubiquitination	SET	4	1.8465	0.02743	0.59004	0.00087725	0.453642	1
GO_bp:go_protein_localization_to_membrane	SET	564	0.11241	0.01952	0.036063	0.00091487	0.453642	1
GO_bp:go_negative_regulation_of_cell_fate_specification	SET	6	1.1225	0.020422	0.36068	0.00093003	0.453642	1
Curated_gene_sets:bosco_allergen_induced_th2_associated_module	SET	140	0.25219	0.02208	0.081077	0.00093541	0.453642	1
GO_bp:go_type_i_interferon_secretion	SET	9	0.88965	0.019821	0.28608	0.00093758	0.453642	1
GO_bp:go_negative_regulation_of_amyloid_precursor_protein_catabolic_process	SET	13	0.71468	0.019135	0.23271	0.0010679	0.501039	1
GO_bp:go_central_nervous_system_neuron_differentiation	SET	166	0.22678	0.021606	0.074588	0.0011829	0.507674	1
GO_mf:go_dna_binding_transcription_factor_binding	SET	319	0.15074	0.019823	0.049609	0.0011906	0.507674	1
GO_bp:go_regulation_of_aspartic_type_peptidase_activity	SET	12	0.90353	0.023243	0.29865	0.0012436	0.507674	1
GO_bp:go_peptide_metabolic_process	SET	100	0.27898	0.020666	0.09271	0.001312	0.507674	1
Curated_gene_sets:biocarta_gaba_pathway	SET	9	0.90964	0.020267	0.30232	0.0013133	0.507674	1
Curated_gene_sets:gutierrez_waldenstroems_macroglobulinemia_1_up	SET	10	0.8882	0.020859	0.29693	0.0013914	0.507674	1
GO_mf:go_gaba_receptor_activity	SET	18	0.76622	0.024136	0.25629	0.0013988	0.507674	1
GO_bp:go_regulation_of_neuron_differentiation	SET	585	0.11837	0.020922	0.039608	0.0014034	0.507674	1
GO_bp:go_ventral_spinal_cord_development	SET	44	0.42647	0.020989	0.14311	0.0014431	0.507674	1
GO_bp:go_positive_regulation_of_secondary_metabolite_biosynthetic_process	SET	7	0.88377	0.017366	0.29712	0.0014699	0.507674	1
GO_mf:go_rna_polymerase_ii_specific_dna_binding_transcription_factor_binding	SET	249	0.16484	0.019189	0.055454	0.001479	0.507674	1
GO_bp:go_response_to_testosterone	SET	38	0.41426	0.01895	0.13961	0.0015049	0.507674	1
Curated_gene_sets:reactome_activation_of_irf3_irf7_mediated_by_tbk1_ikk_epsilon	SET	16	0.65298	0.019394	0.22012	0.0015083	0.507674	1
Curated_gene_sets:kim_germinal_center_t_helper_up	SET	58	0.37513	0.021188	0.128	0.0016939	0.551356	1
GO_bp:go_interferon_beta_secretion	SET	5	0.99757	0.016568	0.34072	0.0017093	0.551356	1
GO_cc:go_dense_core_granule	SET	17	0.69868	0.021389	0.24041	0.0018318	0.567058	1
GO_bp:go_regulation_of_inward_rectifier_potassium_channel_activity	SET	3	1.7556	0.022587	0.60686	0.0019107	0.567058	1
GO_mf:go_cardiolipin_binding	SET	9	0.7496	0.016701	0.25948	0.0019356	0.567058	1
GO_cc:go_somatodendritic_compartment	SET	754	0.097801	0.01953	0.03386	0.0019386	0.567058	1
GO_bp:go_negative_regulation_of_cell_aging	SET	23	0.52179	0.018577	0.18067	0.0019411	0.567058	1
GO_cc:go_neuron_projection	SET	1202	0.079069	0.019677	0.027492	0.0020162	0.578089	1
GO_cc:go_synapse	SET	1079	0.081702	0.019333	0.028552	0.0021112	0.583584	1
GO_cc:go_respiratory_chain_complex_iii	SET	9	1.0181	0.022683	0.35761	0.00221	0.583584	1
GO_mf:go_butyrate_coa_ligase_activity	SET	8	1.1289	0.023714	0.39812	0.0022899	0.583584	1
GO_bp:go_cellular_senescence	SET	64	0.30082	0.017845	0.1062	0.0023123	0.583584	1
GO_bp:go_dorsal_ventral_neural_tube_patterning	SET	23	0.50796	0.018085	0.17943	0.002323	0.583584	1
GO_bp:go_regulation_of_cardioblast_differentiation	SET	8	0.92101	0.019347	0.32537	0.0023254	0.583584	1
GO_bp:go_receptor_catabolic_process	SET	31	0.4208	0.017389	0.14869	0.00233	0.583584	1
GO_mf:go_sterol_binding	SET	55	0.3483	0.019159	0.12311	0.0023369	0.583584	1
GO_bp:go_negative_regulation_of_osteoclast_development	SET	5	1.1443	0.019005	0.40679	0.0024571	0.593213	1
GO_mf:go_steroid_binding	SET	89	0.26479	0.018511	0.094174	0.002467	0.593213	1
Curated_gene_sets:gargalovic_response_to_oxidized_phospholipids_red_dn	SET	23	0.49583	0.017653	0.17654	0.0024904	0.593213	1
GO_cc:go_schaffer_collateral__ca1_synapse	SET	73	0.30273	0.019175	0.10818	0.0025711	0.596009	1
Curated_gene_sets:reactome_ddx58_ifih1_mediated_induction_of_interferon_alpha_beta	SET	70	0.29542	0.018325	0.10568	0.0025945	0.596009	1
GO_mf:go_ion_channel_binding	SET	111	0.25066	0.019558	0.090123	0.00271	0.596009	1
GO_bp:go_positive_regulation_of_amyloid_precursor_protein_catabolic_process	SET	15	0.74742	0.021495	0.26901	0.0027346	0.596009	1
GO_mf:go_polyubiquitin_modification_dependent_protein_binding	SET	45	0.36325	0.018079	0.13083	0.0027512	0.596009	1
Curated_gene_sets:nouzova_methylated_in_apl	SET	60	0.33066	0.018995	0.11915	0.0027611	0.596009	1
GO_bp:go_negative_regulation_of_cellular_senescence	SET	18	0.54861	0.017282	0.19777	0.0027716	0.596009	1
Curated_gene_sets:reactome_triglyceride_catabolism	SET	22	0.53401	0.018595	0.19417	0.0029809	0.620486	1
GO_mf:go_actin_dependent_atpase_activity	SET	11	0.82475	0.020314	0.29989	0.0029814	0.620486	1
GO_mf:go_gaba_gated_chloride_ion_channel_activity	SET	11	0.9227	0.022726	0.33599	0.0030176	0.620486	1
GO_cc:go_axon	SET	561	0.10783	0.018676	0.039363	0.003082	0.620486	1
GO_bp:go_cell_proliferation_in_midbrain	SET	7	0.965	0.018962	0.35233	0.0030858	0.620486	1
Curated_gene_sets:martinez_response_to_trabectedin	SET	47	0.40279	0.020486	0.14753	0.0031686	0.628967	1
GO_mf:go_death_receptor_binding	SET	15	0.59912	0.01723	0.22036	0.0032792	0.642682	1
GO_bp:go_somatic_diversification_of_t_cell_receptor_genes	SET	5	1.1965	0.019871	0.44377	0.0035114	0.671037	1
GO_bp:go_vesicle_docking	SET	64	0.28712	0.017032	0.10649	0.0035119	0.671037	1
GO_mf:go_phosphotyrosine_residue_binding	SET	41	0.36371	0.01728	0.1351	0.0035539	0.671037	1
Curated_gene_sets:tcga_glioblastoma_copy_number_up	SET	70	0.37748	0.023415	0.14045	0.0036019	0.671906	1
Curated_gene_sets:zwang_egf_persistently_up	SET	28	0.43975	0.017272	0.16396	0.0036622	0.672655	1
Curated_gene_sets:mikkelsen_mcv6_icp_with_h3k4me3_and_h3k27me3	SET	30	0.43217	0.017569	0.16149	0.0037276	0.672655	1
GO_bp:go_regulation_of_histone_h4_k16_acetylation	SET	6	1.0588	0.019263	0.39647	0.0037898	0.672655	1
Curated_gene_sets:reactome_bile_acid_and_bile_salt_metabolism	SET	43	0.37538	0.018264	0.14096	0.0038766	0.672655	1
Curated_gene_sets:xu_response_to_tretinoin_up	SET	13	0.64472	0.017262	0.24226	0.0038961	0.672655	1
GO_bp:go_regulation_of_heart_induction	SET	5	1.0362	0.01721	0.38957	0.0039116	0.672655	1
Curated_gene_sets:reactome_activated_ntrk2_signals_through_cdk5	SET	5	1.1566	0.01921	0.4354	0.0039519	0.672655	1
GO_bp:go_regulation_of_cell_development	SET	843	0.085906	0.018092	0.032418	0.0040291	0.672655	1
GO_bp:go_regulation_of_synaptic_plasticity	SET	172	0.18722	0.018152	0.07077	0.0040833	0.672655	1
GO_mf:go_k48_linked_polyubiquitin_modification_dependent_protein_binding	SET	7	0.82417	0.016195	0.31174	0.0041037	0.672655	1
GO_bp:go_spinal_cord_development	SET	94	0.24451	0.017565	0.092815	0.004218	0.672655	1
GO_bp:go_neuron_development	SET	1007	0.080126	0.018356	0.030491	0.0043002	0.672655	1
GO_bp:go_presynapse_organization	SET	37	0.41764	0.018852	0.15913	0.0043426	0.672655	1
Curated_gene_sets:reactome_nef_mediates_down_modulation_of_cell_surface_receptors_by_recruiting_them_to_clathrin_adapters	SET	20	0.4788	0.015897	0.18254	0.0043613	0.672655	1
Curated_gene_sets:hollern_solid_nodular_breast_tumor_dn	SET	30	0.49773	0.020235	0.18976	0.0043629	0.672655	1
GO_bp:go_cell_cell_signaling	SET	1509	0.065541	0.018108	0.024992	0.0043694	0.672655	1
Curated_gene_sets:schaeffer_prostate_development_6hr_dn	SET	429	0.1154	0.017545	0.044048	0.0044011	0.672655	1
All P-values were calculated by a two-sided test.

## Sheet: Supplementary Table 8
Supplementary Table 8. Enrichment for heritability partitioned based on 97 functional genomic annotations in EAS
Category	Prop._SNPs	Prop._h2	Prop._h2_std_error	Enrichment	Enrichment_std_error	Enrichment_p	Coefficient	Coefficient_std_error	Coefficient_z-score	Coefficient_P_value	Coefficient_FDR_p	Coefficient_Bonferroni_p
MAFbin9L2_0	0.100744	0.160594	0.0312844	1.59408	0.310532	0.056366	1.78e-08	4.76e-09	3.74241	9.11e-05	0.00883974	0.00883974
MAFbin8L2_0	0.0997884	0.139725	0.0261182	1.40021	0.261735	0.119879	1.53e-08	4.44e-09	3.43508	0.000296191	0.0143653	0.0287305
MAFbin7L2_0	0.0995223	0.152138	0.0296366	1.52868	0.297789	0.073233	1.7e-08	5.14e-09	3.3123	0.000462663	0.0149595	0.0448784
H3K4me1_peaks_Trynka.bedL2_0	0.168391	0.571909	0.120309	3.39632	0.714463	0.000606965	5.77e-08	1.81e-08	3.19193	0.000706626	0.0171357	0.0685427
MAFbin10L2_0	0.0989519	0.12338	0.0243972	1.24686	0.246556	0.31213	1.31e-08	4.47e-09	2.9346	0.0016699	0.0323961	0.16198
MAFbin5L2_0	0.0991267	0.124782	0.030412	1.25882	0.3068	0.400393	1.32e-08	4.8e-09	2.75561	0.00292914	0.0473545	0.284127
GERP.NSL2_0	1.74592	3.21115	0.245805	1.83923	0.140789	2.61e-09	6.32e-09	2.41e-09	2.62208	0.00436973	0.060552	0.423864
CpG_Content_50kbL2_0	0.010035	0.0104681	0.000320868	1.04316	0.0319749	0.182025	7.57e-07	2.98e-07	2.54208	0.00550976	0.0668059	0.534447
Human_Promoter_Villar_ExACL2_0	0.00243881	0.036669	0.0127687	15.0356	5.23561	0.00593091	1.7e-07	7.23e-08	2.34854	0.00942367	0.101566	0.914096
Conserved_Primate_phastCons46way.flanking.500L2_0	0.156322	0.370351	0.0908243	2.36916	0.581009	0.0197787	2.77e-08	1.24e-08	2.23756	0.012625	0.122462	1
WeakEnhancer_Hoffman.bedL2_0	0.0208369	0.153818	0.0617689	7.382	2.9644	0.0313315	8.27e-08	4.42e-08	1.87229	0.030583	0.249957	1
H3K27ac_Hnisz.bedL2_0	0.388887	0.479164	0.0454518	1.23214	0.116877	0.0481134	1.05e-08	5.72e-09	1.83625	0.03316	0.249957	1
Conserved_Mammal_phastCons46wayL2_0	0.0212962	0.223536	0.0599438	10.4965	2.81477	0.000796282	1.42e-07	7.76e-08	1.83168	0.0334994	0.249957	1
MAFbin4L2_0	0.100943	0.0884721	0.0253906	0.876459	0.251535	0.622919	7.82e-09	4.48e-09	1.74267	0.0406956	0.278799	1
Transcribed_Hoffman.bedL2_0	0.344269	0.448019	0.0924056	1.30136	0.268411	0.257644	9.93e-09	5.79e-09	1.71565	0.0431132	0.278799	1
SuperEnhancer_Hnisz.bed.flanking.500L2_0	0.00316892	0.0381916	0.0227983	12.0519	7.19433	0.118779	1.68e-07	9.99e-08	1.67781	0.0466917	0.283068	1
Conserved_Primate_phastCons46wayL2_0	0.0191989	0.194234	0.0643099	10.1169	3.34966	0.00668946	9.76e-08	6.08e-08	1.60458	0.0542932	0.309791	1
H3K4me1_Trynka.bed.flanking.500L2_0	0.182137	0.372291	0.110631	2.04402	0.607407	0.0837488	1.65e-08	1.06e-08	1.5615	0.0592024	0.319035	1
MAFbin3L2_0	0.0993923	0.0763415	0.0233596	0.768083	0.235025	0.321425	6.55e-09	4.29e-09	1.52466	0.0636722	0.325063	1
GTEx_eQTL_MaxCPPL2_0	0.00951986	0.0431945	0.0208533	4.53731	2.1905	0.107713	7.7e-08	5.38e-08	1.43153	0.0761388	0.369273	1
DHS_Trynka.bed.flanking.500L2_0	0.329955	0.431618	0.165856	1.30811	0.502662	0.540335	1.74e-08	1.28e-08	1.36301	0.08644	0.384793	1
CTCF_Hoffman.bed.flanking.500L2_0	0.0470794	0.148965	0.0839503	3.16413	1.78316	0.222181	3.61e-08	2.66e-08	1.35774	0.0872725	0.384793	1
Repressed_Hoffman.bedL2_0	0.460927	0.449807	0.113502	0.975875	0.246246	0.921975	8.27e-09	6.61e-09	1.25095	0.105476	0.444834	1
BLUEPRINT_H3K27acQTL_MaxCPPL2_0	0.014536	0.0514941	0.0218863	3.54252	1.50566	0.0886377	5.84e-08	4.92e-08	1.18825	0.117368	0.461347	1
UTR_5_UCSC.bed.flanking.500L2_0	0.0213503	0.0691147	0.0347929	3.23717	1.62962	0.173797	3.01e-08	2.55e-08	1.18048	0.118904	0.461347	1
MAFbin6L2_0	0.100433	0.0634217	0.0263025	0.631485	0.261892	0.16719	4.6e-09	4.3e-09	1.06784	0.142797	0.532744	1
PromoterFlanking_Hoffman.bed.flanking.500L2_0	0.0247516	0.082644	0.0485878	3.33893	1.96301	0.240896	3.1e-08	3.03e-08	1.02434	0.152837	0.545001	1
BivFlnk.flanking.500L2_0	0.0175266	0.0611281	0.0376435	3.48773	2.14779	0.248532	3.17e-08	3.15e-08	1.00553	0.15732	0.545001	1
H3K4me3_Trynka.bedL2_0	0.132461	0.205449	0.070689	1.55101	0.533658	0.304546	1.3e-08	1.52e-08	0.850522	0.197518	0.624423	1
Intron_UCSC.bedL2_0	0.388014	0.51274	0.0390823	1.32145	0.100724	0.00136689	1.69e-09	2.07e-09	0.81991	0.206134	0.624423	1
BLUEPRINT_H3K4me1QTL_MaxCPPL2_0	0.012062	0.0384692	0.0188902	3.18929	1.56609	0.16202	4.21e-08	5.16e-08	0.816146	0.207208	0.624423	1
H3K9ac_peaks_Trynka.bedL2_0	0.0380892	0.118048	0.0686256	3.09926	1.80171	0.250088	2.89e-08	3.58e-08	0.806425	0.209999	0.624423	1
Promoter_UCSC.bedL2_0	0.0461422	0.108329	0.0520506	2.34773	1.12805	0.230891	1.5e-08	1.88e-08	0.798009	0.212433	0.624423	1
DHS_Trynka.bedL2_0	0.1655	0.279853	0.140878	1.69095	0.851224	0.419066	2.37e-08	3.1e-08	0.765879	0.221874	0.632994	1
Human_Enhancer_Villar_Species_Enhancer_CountL2_0	0.0668536	0.101425	0.0777729	1.51712	1.16333	0.657768	2.68e-09	3.9e-09	0.687942	0.245745	0.681063	1
TSS_Hoffman.bedL2_0	0.017738	0.0703403	0.0367833	3.96552	2.0737	0.158782	2.17e-08	3.62e-08	0.598375	0.274795	0.713616	1
Ancient_Sequence_Age_Human_EnhancerL2_0	0.00514495	0.0253702	0.0238025	4.93109	4.62638	0.394619	4.14e-08	6.97e-08	0.593825	0.276314	0.713616	1
H3K4me3_Trynka.bed.flanking.500L2_0	0.121879	0.118934	0.0949929	0.975835	0.779401	0.97524	7.99e-09	1.37e-08	0.584146	0.279561	0.713616	1
Conserved_LindbladToh.bed.flanking.500L2_0	0.305295	0.348431	0.101516	1.14129	0.332516	0.671886	3.81e-09	7.67e-09	0.497661	0.309361	0.743672	1
UTR_3_UCSC.bedL2_0	0.0111648	0.0494292	0.0371628	4.42723	3.32856	0.29736	4.4e-08	8.9e-08	0.494272	0.310557	0.743672	1
Ancient_Sequence_Age_Human_PromoterL2_0	0.00410071	0.0309147	0.0257641	7.53886	6.28283	0.299335	4.65e-08	9.61e-08	0.483598	0.314336	0.743672	1
DGF_ENCODE.bedL2_0	0.135055	0.286508	0.143027	2.12143	1.05903	0.287414	9.68e-09	2.22e-08	0.436743	0.331149	0.762575	1
Human_Enhancer_Villar.flanking.500L2_0	0.00978506	0.0227374	0.0343294	2.32369	3.50835	0.706054	2.16e-08	5.17e-08	0.417795	0.338049	0.762575	1
WeakEnhancer_Hoffman.bed.flanking.500L2_0	0.0675854	0.0585579	0.0769001	0.866428	1.13782	0.906435	5.96e-09	1.84e-08	0.32426	0.372871	0.82201	1
GERP.RSsup4L2_0	0.00813029	0.0802869	0.0408239	9.87503	5.02121	0.0817367	1.95e-08	8.79e-08	0.221446	0.412373	0.864765	1
Enhancer_Andersson.bedL2_0	0.00428941	0.0136276	0.0254488	3.17703	5.93294	0.713409	1.61e-08	8.61e-08	0.187347	0.425694	0.864765	1
Ancient_Sequence_Age_Human_Enhancer.flanking.500L2_0	0.00906976	0.0122577	0.0324302	1.35149	3.57564	0.921677	1.04e-08	5.75e-08	0.181731	0.427897	0.864765	1
Enhancer_Hoffman.bed.flanking.500L2_0	0.0477017	0.0628093	0.0694599	1.31671	1.45613	0.827729	3.78e-09	2.38e-08	0.159111	0.436791	0.864765	1
MAFbin1L2_0	0.102342	0.0362714	0.0204921	0.354413	0.200231	0.00062286	5.83e-10	4.01e-09	0.145389	0.442202	0.864765	1
MAFbin2L2_0	0.0987562	0.0348739	0.0227338	0.353131	0.230201	0.00428433	4.76e-10	4.11e-09	0.1159	0.453866	0.864765	1
Coding_UCSC.bedL2_0	0.0141959	0.00648977	0.0318096	0.457159	2.24076	0.809114	1.06e-08	9.34e-08	0.113871	0.45467	0.864765	1
BivFlnkL2_0	0.0133694	0.0277258	0.0324308	2.07382	2.42574	0.65893	-2.77e-10	3.79e-08	-0.00731099	0.502917	0.900615	1
Enhancer_Andersson.bed.flanking.500L2_0	0.0146475	0.01583	0.0334536	1.08073	2.28391	0.971847	-7.11e-10	3.35e-08	-0.0212115	0.508462	0.900615	1
Conserved_LindbladToh.bedL2_0	0.0245511	0.194553	0.0709413	7.92444	2.88954	0.017397	-2.41e-09	7.29e-08	-0.0329926	0.51316	0.900615	1
Human_Promoter_Villar.flanking.500L2_0	0.00354101	-0.00230807	0.0239742	-0.651809	6.77042	0.807185	-3.99e-09	1.04e-07	-0.0383713	0.515304	0.900615	1
Ancient_Sequence_Age_Human_Promoter.flanking.500L2_0	0.00527258	0.0108794	0.0306818	2.06339	5.81913	0.855358	-6.66e-09	9.97e-08	-0.0668041	0.526631	0.900615	1
FetalDHS_Trynka.bed.flanking.500L2_0	0.199506	0.296067	0.128105	1.484	0.64211	0.450156	-9.9e-10	1.33e-08	-0.0742177	0.529581	0.900615	1
non_synonymousL2_0	0.00271107	0.00589074	0.0184828	2.17284	6.81751	0.863302	-1.36e-08	1.38e-07	-0.0986032	0.539273	0.900615	1
Repressed_Hoffman.bed.flanking.500L2_0	0.259046	0.203915	0.128621	0.787174	0.496515	0.666953	-1.11e-09	9.23e-09	-0.120097	0.547797	0.900615	1
UTR_3_UCSC.bed.flanking.500L2_0	0.015227	0.00252073	0.033016	0.165544	2.16826	0.699901	-7.88e-09	3.22e-08	-0.244866	0.59672	0.951318	1
TFBS_ENCODE.bedL2_0	0.130648	0.216468	0.0990094	1.65688	0.757832	0.385015	-3.65e-09	1.47e-08	-0.248824	0.598251	0.951318	1
H3K27ac_Hnisz.bed.flanking.500L2_0	0.0313307	0.00738881	0.0584919	0.235833	1.86692	0.681139	-1.02e-08	2.79e-08	-0.364904	0.642409	0.98704	1
MAF_Adj_LLD_AFRL2_0	0.00449178	-0.264822	0.0594205	-58.957	13.2287	0.000305328	-5.11e-10	1.36e-09	-0.375628	0.646403	0.98704	1
Human_Promoter_VillarL2_0	0.0150927	0.0514915	0.0255153	3.41167	1.69057	0.156298	-1.3e-08	3.13e-08	-0.413275	0.660297	0.98704	1
H3K9ac_Trynka.bed.flanking.500L2_0	0.104261	0.0742285	0.0950153	0.71195	0.911323	0.75146	-6.37e-09	1.53e-08	-0.416337	0.661418	0.98704	1
Transcribed_Hoffman.bed.flanking.500L2_0	0.417386	0.305383	0.120209	0.731657	0.288005	0.347789	-3.42e-09	7.19e-09	-0.47623	0.683045	0.989961	1
Human_Promoter_Villar_ExAC.flanking.500L2_0	0.000566826	-0.00476893	0.0103596	-8.4134	18.2765	0.60719	-1.33e-07	2.77e-07	-0.478316	0.683787	0.989961	1
Backgrd_Selection_StatL2_0	0.176924	0.218474	0.0104618	1.23485	0.0591315	1.82e-06	-2.81e-09	5.46e-09	-0.514148	0.696426	0.993431	1
Enhancer_Hoffman.bedL2_0	0.0416686	0.0392236	0.0536422	0.941321	1.28735	0.963607	-1.21e-08	2.11e-08	-0.574874	0.717312	0.996659	1
FetalDHS_Trynka.bedL2_0	0.0835501	0.116193	0.0997732	1.3907	1.19417	0.744131	-1.77e-08	2.86e-08	-0.618434	0.731855	0.996659	1
PromoterFlanking_Hoffman.bedL2_0	0.00823707	-0.0131607	0.032207	-1.59774	3.91001	0.510594	-4.43e-08	5.84e-08	-0.758159	0.775822	0.996659	1
DHS_peaks_Trynka.bedL2_0	0.109728	0.138376	0.12177	1.26109	1.10974	0.813919	-2.88e-08	3.67e-08	-0.785121	0.783809	0.996659	1
Conserved_Vertebrate_phastCons46way.flanking.500L2_0	0.376855	0.326971	0.109492	0.867631	0.29054	0.647327	-1.18e-08	1.43e-08	-0.826653	0.795783	0.996659	1
DGF_ENCODE.bed.flanking.500L2_0	0.402523	0.26673	0.180265	0.662646	0.447839	0.448333	-9.23e-09	1.08e-08	-0.852685	0.803083	0.996659	1
Conserved_Mammal_phastCons46way.flanking.500L2_0	0.317112	0.260546	0.101046	0.82162	0.318644	0.573776	-1.36e-08	1.58e-08	-0.858642	0.804731	0.996659	1
BLUEPRINT_DNA_methylation_MaxCPPL2_0	0.0278628	0.0297785	0.0239748	1.06876	0.86046	0.93642	-2.38e-08	2.74e-08	-0.86792	0.807281	0.996659	1
TSS_Hoffman.bed.flanking.500L2_0	0.016521	-0.0163323	0.0431082	-0.988579	2.6093	0.445594	-3.46e-08	3.98e-08	-0.868252	0.807372	0.996659	1
Promoter_UCSC.bed.flanking.500L2_0	0.0105795	-0.0332367	0.0453124	-3.1416	4.28303	0.334729	-6.04e-08	6.1e-08	-0.990297	0.838985	0.996659	1
Human_Enhancer_VillarL2_0	0.0334144	0.0190289	0.0293458	0.569481	0.87824	0.622635	-1.94e-08	1.94e-08	-1.00073	0.841522	0.996659	1
Coding_UCSC.bed.flanking.500L2_0	0.0492601	0.0746835	0.0475424	1.51611	0.965131	0.594345	-1.66e-08	1.59e-08	-1.04202	0.851299	0.996659	1
baseL2_0	1	1	0	1	0		-9.5e-09	8.43e-09	-1.12706	0.870142	0.996659	1
SuperEnhancer_Hnisz.bedL2_0	0.167245	0.169125	0.0287801	1.01124	0.172083	0.947985	-5.25e-09	4.51e-09	-1.16398	0.877785	0.996659	1
H3K4me3_peaks_Trynka.bedL2_0	0.0412388	0.0195541	0.0660385	0.474167	1.60137	0.742859	-4.25e-08	3.45e-08	-1.23174	0.890977	0.996659	1
UTR_5_UCSC.bedL2_0	0.00543421	-0.0209592	0.0205298	-3.8569	3.77788	0.196752	-6.82e-08	5.38e-08	-1.26771	0.897549	0.996659	1
H3K27ac_PGC2.bed.flanking.500L2_0	0.0664568	-0.0148994	0.0836357	-0.224196	1.2585	0.327605	-2.53e-08	1.96e-08	-1.29057	0.901574	0.996659	1
synonymousL2_0	0.00311827	-0.033104	0.0242066	-10.6161	7.76283	0.130882	-2.17e-07	1.51e-07	-1.43998	0.925063	0.996659	1
Intron_UCSC.bed.flanking.500L2_0	0.0093007	-0.0422377	0.0313283	-4.54135	3.36838	0.0949858	-9.78e-08	5.95e-08	-1.64378	0.94989	0.996659	1
Conserved_Vertebrate_phastCons46wayL2_0	0.0293449	0.166231	0.0611547	5.66474	2.08399	0.0264878	-6.73e-08	3.96e-08	-1.70044	0.955476	0.996659	1
H3K9ac_Trynka.bedL2_0	0.125027	0.160536	0.0703659	1.284	0.562804	0.615066	-2.23e-08	1.31e-08	-1.70678	0.956069	0.996659	1
CTCF_Hoffman.bedL2_0	0.0238676	-0.085843	0.0606311	-3.59664	2.54031	0.0597907	-6.09e-08	3.52e-08	-1.73013	0.958196	0.996659	1
H3K27ac_PGC2.bedL2_0	0.26802	0.247014	0.0832421	0.921627	0.310582	0.80029	-1.62e-08	8.64e-09	-1.87361	0.969508	0.996659	1
TFBS_ENCODE.bed.flanking.500L2_0	0.209707	0.00997851	0.131405	0.0475832	0.626615	0.123645	-2.37e-08	1.17e-08	-2.02964	0.978803	0.996659	1
MAF_Adj_ASMCL2_0	1.31e-08	-0.494222	0.0769067	-3.78177e+07	5.88488e+06	2.16e-11	-3.07e-09	1.39e-09	-2.21087	0.986478	0.996659	1
H3K4me1_Trynka.bedL2_0	0.422587	0.371673	0.10223	0.879516	0.241914	0.616217	-2.43e-08	1.04e-08	-2.32763	0.990034	0.996659	1
Nucleotide_Diversity_10kbL2_0	4.15453	2.83584	0.188213	0.682589	0.045303	8.51e-13	-1.33e-09	5.65e-10	-2.35228	0.990671	0.996659	1
MAF_Adj_Predicted_Allele_AgeL2_0	1.37e-06	-0.466199	0.0949006	-340668	69347.2	1.84e-05	-5.42e-09	2.03e-09	-2.66517	0.996153	0.996659	1
Recomb_Rate_10kbL2_0	1.56021	0.953314	0.301012	0.611018	0.192931	0.0244613	-1.89e-09	6.96e-10	-2.7123	0.996659	0.996659	1
All P-values were calculated by a one-sided test.

## Sheet: Supplementary Table 9
Supplementary Table 9. Enrichment for heritability partitioned based on 97 functional genomic annotations in EUR
Category	Prop._SNPs	Prop._h2	Prop._h2_std_error	Enrichment	Enrichment_std_error	Enrichment_p	Coefficient	Coefficient_std_error	Coefficient_z-score	Coefficient_P_value	Coefficient_FDR_p	Coefficient_Bonferroni_p
MAFbin8L2_0	0.100229	0.152064	0.014248	1.51716	0.142152	0.000328	2.74e-08	2.79e-09	9.80791	5.21e-23	5.05e-21	5.05e-21
MAFbin9L2_0	0.1011	0.141177	0.012894	1.39641	0.127541	0.00221	2.48e-08	2.71e-09	9.14332	3.03e-20	1.47e-18	2.94e-18
MAFbin7L2_0	0.099734	0.109363	0.011129	1.09655	0.111589	0.387103	1.93e-08	2.2e-09	8.77647	8.43e-19	2.1e-17	8.18e-17
GERP.NSL2_0	1.74532	3.20646	0.08749	1.83718	0.050128	1.84e-38	9.1e-09	1.04e-09	8.77376	8.64e-19	2.1e-17	8.38e-17
MAFbin10L2_0	0.098463	0.147076	0.015441	1.49372	0.156818	0.001679	2.66e-08	3.13e-09	8.49617	9.8e-18	1.9e-16	9.5e-16
CpG_Content_50kbL2_0	0.010052	0.010732	0.000104	1.06763	0.010335	8.53e-10	1.09e-06	1.3e-07	8.42178	1.85e-17	3e-16	1.8e-15
MAFbin4L2_0	0.100696	0.087465	0.010185	0.868608	0.10115	0.195419	1.51e-08	2.09e-09	7.21282	2.74e-13	3.8e-12	2.66e-11
MAFbin5L2_0	0.098317	0.096358	0.010975	0.980069	0.111632	0.858367	1.7e-08	2.37e-09	7.17	3.75e-13	4.55e-12	3.64e-11
MAFbin6L2_0	0.099642	0.098246	0.011825	0.985993	0.118675	0.906061	1.7e-08	2.49e-09	6.82263	4.47e-12	4.82e-11	4.34e-10
Conserved_Primate_phastCons46wayL2_0	0.019269	0.226516	0.024452	11.7554	1.26898	7e-15	1.89e-07	2.8e-08	6.75027	7.38e-12	7.16e-11	7.16e-10
MAFbin1L2_0	0.102357	0.059778	0.007616	0.584012	0.074404	3.4e-08	9.13e-09	1.65e-09	5.53126	1.59e-08	1.4e-07	1.54e-06
MAFbin2L2_0	0.099855	0.052323	0.007867	0.523987	0.078782	5.31e-09	8.02e-09	1.58e-09	5.08181	1.87e-07	1.51e-06	1.81e-05
MAFbin3L2_0	0.099607	0.05615	0.009954	0.563717	0.099931	2.07e-05	8.95e-09	1.95e-09	4.58945	2.22e-06	1.66e-05	0.000216
Conserved_Primate_phastCons46way.flanking.500L2_0	0.15655	0.266231	0.034399	1.70061	0.219732	0.001625	2.08e-08	6.33e-09	3.28997	0.000501	0.003471	0.048596
Ancient_Sequence_Age_Human_PromoterL2_0	0.004171	0.040855	0.008969	9.79578	2.15038	7.59e-05	1.49e-07	4.56e-08	3.26408	0.000549	0.003551	0.053262
H3K9ac_peaks_TrynkaL2_0	0.038186	0.134129	0.021918	3.51248	0.573967	2.01e-05	4.7e-08	1.52e-08	3.10005	0.000967	0.005865	0.093843
GTEx_eQTL_MaxCPPL2_0	0.01034	0.03581	0.006718	3.46313	0.649652	0.000182	6.6e-08	2.18e-08	3.02385	0.001248	0.00712	0.121045
Intron_UCSCL2_0	0.387451	0.474695	0.012989	1.22517	0.033524	3.7e-10	2.62e-09	1.16e-09	2.258	0.011973	0.064521	1
Conserved_LindbladToh.flanking.500L2_0	0.305531	0.36455	0.034081	1.19317	0.111545	0.085749	7.65e-09	3.46e-09	2.21436	0.013402	0.068421	1
H3K4me1_peaks_TrynkaL2_0	0.16887	0.326925	0.039264	1.93596	0.232512	6.75e-05	1.61e-08	7.47e-09	2.15959	0.015402	0.0747	1
Human_Promoter_Villar_ExAC.flanking.500L2_0	0.000577	0.007184	0.004423	12.4498	7.66452	0.136208	3.03e-07	1.46e-07	2.07291	0.01909	0.08818	1
H3K9ac_Trynka.flanking.500L2_0	0.10447	0.158806	0.031635	1.52011	0.302819	0.089175	1.42e-08	7.24e-09	1.96257	0.024848	0.109559	1
GERP.RSsup4L2_0	0.00815	0.087323	0.015469	10.7146	1.89801	8.56e-07	7.6e-08	4.12e-08	1.84509	0.032512	0.137117	1
Ancient_Sequence_Age_Human_EnhancerL2_0	0.005138	0.030944	0.010093	6.02249	1.96432	0.011414	7.07e-08	3.9e-08	1.81182	0.035007	0.141486	1
BLUEPRINT_H3K4me1QTL_MaxCPPL2_0	0.013373	0.030949	0.006482	2.31434	0.484717	0.007233	3.27e-08	2.12e-08	1.54711	0.060919	0.236365	1
WeakEnhancer_Hoffman.flanking.500L2_0	0.067819	0.102293	0.022594	1.50833	0.333149	0.127393	1.06e-08	7.41e-09	1.4341	0.075771	0.282685	1
H3K4me3_TrynkaL2_0	0.132887	0.226338	0.026037	1.70324	0.195931	0.00038	8.13e-09	6e-09	1.3536	0.087931	0.315901	1
Backgrd_Selection_StatL2_0	0.17772	0.211351	0.00424	1.18924	0.023857	8.78e-14	4.08e-09	3.1e-09	1.31746	0.093843	0.325099	1
Human_Enhancer_Villar.flanking.500L2_0	0.009798	0.019526	0.009187	1.99292	0.937677	0.290673	2.34e-08	1.83e-08	1.27793	0.100636	0.336611	1
FetalDHS_TrynkaL2_0	0.083683	0.177052	0.031603	2.11575	0.377649	0.004016	1.3e-08	1.11e-08	1.17315	0.120368	0.374457	1
BivFlnkL2_0	0.013549	0.051659	0.011828	3.81265	0.872931	0.00153	2.14e-08	1.86e-08	1.15346	0.124361	0.374457	1
Enhancer_Andersson.flanking.500L2_0	0.014709	0.036289	0.015188	2.46713	1.0326	0.158358	2.35e-08	2.05e-08	1.14481	0.126144	0.374457	1
WeakEnhancer_HoffmanL2_0	0.020906	0.043044	0.016251	2.05897	0.77734	0.174233	1.71e-08	1.52e-08	1.12704	0.129862	0.374457	1
UTR_5_UCSC.flanking.500L2_0	0.021387	0.037832	0.010934	1.76889	0.511219	0.134511	1.13e-08	1.01e-08	1.12049	0.131253	0.374457	1
CTCF_Hoffman.flanking.500L2_0	0.04698	0.073049	0.021398	1.5549	0.455468	0.224786	1.02e-08	9.33e-09	1.08837	0.138216	0.383056	1
Ancient_Sequence_Age_Human_Promoter.flanking.500L2_0	0.00532	0.011424	0.008802	2.14717	1.65443	0.488477	3.59e-08	3.77e-08	0.950639	0.170894	0.460464	1
Human_Promoter_Villar_ExACL2_0	0.002497	0.017212	0.00564	6.89403	2.25893	0.009854	4.14e-08	4.6e-08	0.899914	0.184083	0.482596	1
DHS_peaks_TrynkaL2_0	0.10996	0.178028	0.039214	1.61903	0.356621	0.085489	1.1e-08	1.34e-08	0.820269	0.206031	0.525922	1
BLUEPRINT_H3K27acQTL_MaxCPPL2_0	0.016546	0.032543	0.007446	1.96686	0.450038	0.033086	1.42e-08	1.96e-08	0.724538	0.234368	0.582915	1
Enhancer_HoffmanL2_0	0.041923	0.084984	0.015699	2.02713	0.374464	0.006883	4.72e-09	8.15e-09	0.578856	0.281343	0.682257	1
TSS_HoffmanL2_0	0.017807	0.05121	0.013702	2.87586	0.769499	0.015745	8.82e-09	1.64e-08	0.539181	0.294881	0.697212	1
TSS_Hoffman.flanking.500L2_0	0.016532	0.024093	0.012899	1.45739	0.78028	0.558544	8.4e-09	1.62e-08	0.518985	0.301886	0.697212	1
Human_Enhancer_Villar_Species_Enhancer_CountL2_0	0.066283	0.087857	0.022525	1.32548	0.339828	0.33898	8.12e-10	1.76e-09	0.461414	0.322251	0.719426	1
PromoterFlanking_Hoffman.flanking.500L2_0	0.024887	0.041709	0.016241	1.67593	0.652598	0.30193	6.14e-09	1.36e-08	0.450049	0.326338	0.719426	1
Coding_UCSCL2_0	0.014259	0.041698	0.010567	2.9243	0.741087	0.010012	8.51e-09	2.19e-08	0.388308	0.348894	0.745566	1
Repressed_Hoffman.flanking.500L2_0	0.258437	0.256949	0.044112	0.994239	0.170688	0.973078	1.58e-09	4.22e-09	0.375707	0.353567	0.745566	1
FetalDHS_Trynka.flanking.500L2_0	0.199517	0.231046	0.032421	1.15802	0.162497	0.330085	1.12e-09	4.92e-09	0.226558	0.410384	0.833836	1
Promoter_UCSCL2_0	0.046335	0.079878	0.017087	1.72391	0.368759	0.051875	1.85e-09	8.36e-09	0.22081	0.41262	0.833836	1
DHS_Trynka.flanking.500L2_0	0.330063	0.362409	0.046719	1.098	0.141547	0.48904	7.84e-10	5.2e-09	0.150709	0.440103	0.870448	1
Transcr_HoffmanL2_0	0.345193	0.393855	0.034125	1.14097	0.098856	0.154903	4.17e-10	3.26e-09	0.127775	0.449163	0.870448	1
Conserved_LindbladTohL2_0	0.024671	0.176246	0.02484	7.14398	1.00685	3.85e-09	2.25e-09	2.54e-08	0.088602	0.464699	0.870448	1
TFBS_ENCODE.flanking.500L2_0	0.21007	0.242505	0.042354	1.1544	0.201619	0.444887	4.55e-10	5.43e-09	0.083739	0.466632	0.870448	1
UTR_5_UCSCL2_0	0.00546	0.014577	0.006272	2.66973	1.14876	0.147866	-1.82e-10	2.23e-08	-0.00815	0.50325	0.921043	1
Conserved_Mammal_phastCons46wayL2_0	0.021439	0.164714	0.024164	7.68274	1.12708	1.09e-08	-2.25e-09	3.5e-08	-0.06417	0.525582	0.944101	1
Repressed_HoffmanL2_0	0.460018	0.396844	0.040132	0.86267	0.08724	0.117978	-1.29e-09	4.27e-09	-0.30285	0.618997	1	1
H3K27ac_PGC2L2_0	0.268521	0.332155	0.025333	1.23698	0.094343	0.013027	-1.24e-09	3.64e-09	-0.34105	0.633467	1	1
H3K4me3_Trynka.flanking.500L2_0	0.122154	0.090658	0.033909	0.742161	0.277591	0.352618	-2.8e-09	6.24e-09	-0.44799	0.67292	1	1
H3K27ac_PGC2.flanking.500L2_0	0.066623	0.04937	0.025727	0.741024	0.38616	0.503347	-4.29e-09	8.26e-09	-0.51912	0.69816	1	1
H3K27ac_Hnisz.flanking.500L2_0	0.031415	0.013853	0.017446	0.440971	0.55532	0.315701	-7e-09	1.18e-08	-0.59487	0.724035	1	1
Enhancer_AnderssonL2_0	0.004314	0.002329	0.006965	0.539826	1.6147	0.775832	-2.2e-08	3.15e-08	-0.6982	0.757473	1	1
Transcr_Hoffman.flanking.500L2_0	0.416711	0.34436	0.0409	0.826376	0.098149	0.077842	-2.3e-09	3.28e-09	-0.70198	0.758654	1	1
PromoterFlanking_HoffmanL2_0	0.008277	0.006201	0.010547	0.749208	1.27427	0.844188	-1.79e-08	2.5e-08	-0.71655	0.763174	1	1
BLUEPRINT_DNA_methylation_MaxCPPL2_0	0.031731	0.044742	0.009646	1.41004	0.303998	0.179441	-9.12e-09	1.24e-08	-0.73554	0.768993	1	1
Ancient_Sequence_Age_Human_Enhancer.flanking.500L2_0	0.009027	-0.00052	0.010792	-0.05779	1.19555	0.376679	-1.88e-08	2.55e-08	-0.73733	0.769539	1	1
Intron_UCSC.flanking.500L2_0	0.00934	0.022958	0.010409	2.4579	1.11446	0.191613	-2.32e-08	2.59e-08	-0.89624	0.814937	1	1
H3K27ac_HniszL2_0	0.389044	0.443721	0.016126	1.14054	0.041451	0.000826	-2.31e-09	2.45e-09	-0.94062	0.826551	1	1
SuperEnhancer_HniszL2_0	0.167207	0.207257	0.010357	1.23952	0.06194	0.000142	-2.17e-09	2.22e-09	-0.97769	0.835885	1	1
BivFlnk.flanking.500L2_0	0.01763	0.011702	0.012595	0.663758	0.714426	0.637703	-1.55e-08	1.44e-08	-1.07128	0.857978	1	1
non_synonymousL2_0	0.002715	0.010254	0.004901	3.77604	1.80503	0.124812	-4.42e-08	4.06e-08	-1.09	0.862143	1	1
Conserved_Vertebrate_phastCons46wayL2_0	0.029436	0.161764	0.023225	5.49545	0.789013	2.7e-08	-1.83e-08	1.67e-08	-1.09581	0.86342	1	1
DGF_ENCODEL2_0	0.135363	0.157055	0.040417	1.16025	0.298584	0.591538	-9.26e-09	8.29e-09	-1.11735	0.868077	1	1
Promoter_UCSC.flanking.500L2_0	0.01059	-0.00203	0.013108	-0.19211	1.23781	0.336365	-2.72e-08	2.38e-08	-1.14501	0.873899	1	1
H3K4me3_peaks_TrynkaL2_0	0.041368	0.07785	0.021386	1.88188	0.516961	0.090887	-1.58e-08	1.32e-08	-1.19864	0.884666	1	1
UTR_3_UCSC.flanking.500L2_0	0.015275	0.003508	0.007608	0.229635	0.498086	0.122262	-1.28e-08	1.03e-08	-1.24658	0.893724	1	1
UTR_3_UCSCL2_0	0.011168	0.015083	0.007446	1.3505	0.666747	0.599633	-2.42e-08	1.83e-08	-1.32375	0.907207	1	1
H3K4me1_TrynkaL2_0	0.423455	0.546279	0.035301	1.29005	0.083363	0.000642	-6.7e-09	5.02e-09	-1.33342	0.908803	1	1
SuperEnhancer_Hnisz.flanking.500L2_0	0.003173	-0.00559	0.005473	-1.7627	1.72455	0.110468	-4.76e-08	3.36e-08	-1.4146	0.921407	1	1
CTCF_HoffmanL2_0	0.023815	-0.00663	0.014403	-0.27861	0.604797	0.034503	-1.75e-08	1.19e-08	-1.47741	0.930217	1	1
synonymousL2_0	0.00312	0.009992	0.007276	3.20242	2.33202	0.345764	-7.95e-08	4.86e-08	-1.63794	0.949282	1	1
H3K4me1_Trynka.flanking.500L2_0	0.182246	0.104654	0.039099	0.574244	0.214542	0.048703	-9.54e-09	5.56e-09	-1.7162	0.956937	1	1
Enhancer_Hoffman.flanking.500L2_0	0.047882	0.018954	0.020589	0.39584	0.429984	0.163	-1.79e-08	1.01e-08	-1.77703	0.962218	1	1
Conserved_Vertebrate_phastCons46way.flanking.500L2_0	0.377534	0.353703	0.036327	0.936876	0.096221	0.511686	-1.23e-08	6.86e-09	-1.78699	0.96303	1	1
baseL2_0	1	1	6.83e-09	1	6.83e-09		-8.69e-09	4.8e-09	-1.81	0.964852	1	1
DGF_ENCODE.flanking.500L2_0	0.402861	0.362389	0.048018	0.899539	0.119192	0.398816	-8.25e-09	4.51e-09	-1.82808	0.966231	1	1
Human_Promoter_VillarL2_0	0.015217	0.050326	0.009681	3.30723	0.636201	0.00041	-2.6e-08	1.36e-08	-1.90793	0.9718	1	1
Conserved_Mammal_phastCons46way.flanking.500L2_0	0.31778	0.313663	0.036562	0.987044	0.115053	0.910375	-1.63e-08	7.78e-09	-2.09617	0.981966	1	1
Nucleotide_Diversity_10kbL2_0	4.60869	3.58384	0.074265	0.777626	0.016114	3.62e-29	-6.65e-10	2.89e-10	-2.29594	0.98916	1	1
Human_Enhancer_VillarL2_0	0.033227	0.028449	0.008157	0.856192	0.245496	0.558604	-1.97e-08	8.01e-09	-2.46344	0.99312	1	1
Human_Promoter_Villar.flanking.500L2_0	0.003589	-0.00461	0.00814	-1.28582	2.26817	0.315594	-1.02e-07	4.1e-08	-2.48479	0.993519	1	1
H3K9ac_TrynkaL2_0	0.125302	0.183968	0.022097	1.46819	0.176353	0.008232	-1.7e-08	6.68e-09	-2.54852	0.994591	1	1
DHS_TrynkaL2_0	0.165743	0.197413	0.042754	1.19108	0.257953	0.460545	-2.76e-08	1.04e-08	-2.64665	0.995935	1	1
TFBS_ENCODEL2_0	0.130972	0.110397	0.030649	0.84291	0.234014	0.501518	-1.59e-08	5.99e-09	-2.66046	0.996098	1	1
MAF_Adj_LLD_AFRL2_0	0.002796	-0.34272	0.029351	-122.553	10.4955	2.38e-22	-3.43e-09	9.16e-10	-3.74902	0.999911	1	1
MAF_Adj_Predicted_Allele_AgeL2_0	3.39e-06	-0.39767	0.043221	-117223	12740.4	2.67e-15	-4.47e-09	1.13e-09	-3.96511	0.999963	1	1
Coding_UCSC.flanking.500L2_0	0.049363	0.032849	0.016266	0.665453	0.329529	0.31117	-3.03e-08	7.38e-09	-4.11199	0.99998	1	1
Recomb_Rate_10kbL2_0	1.55242	1.35757	0.077145	0.874484	0.049693	0.010395	-1.39e-09	2.88e-10	-4.82002	0.999999	1	1
MAF_Adj_ASMCL2_0	-2.35e-14	-0.51344	0.044031	21900000000000	-1900000000000	1.86e-22	-5.4e-09	9.87e-10	-5.47323	1	1	1
All P-values were calculated by a one-sided test.

[truncated: 12 more sheets: Supplementary Table 10, Supplementary Table 11, Supplementary Table 12, Supplementary Table 13, Supplementary Table 14, Supplementary Table 15, Supplementary Table 16, Supplementary Table 17, Supplementary Table 18, Supplementary Table 19, Supplementary Table 20, Supplementary Table 21]
